# Supplementary material for: Genome-wide discovery and validation of Eucalyptus small RNAs reveals variable patterns of conservation and diversity across species of Myrtaceae
Source: BMC Genomics. 2015 Dec 29;16:1113. doi: 10.1186/s12864-015-2322-6 (PMC4696225; doi:10.1186/s12864-015-2322-6)
Supplement: Additional file 2: Table S1. — Annotation of Eucalyptus conserved miRNAs by similarity search against miRBase. (XLSX 33 kb) [file 12864_2015_2322_MOESM2_ESM.xlsx]

## Sheet: Sheet1
ID	sRNA_SEQUENCE	MIRBASE	MIR_FAMILY	SPECIES	SPECIES_CODE	MISMATCHES	START	END	MATCH_LENGTH	STRAND	FULL_INFO
EUC_00003918	TATGTTTTCCTTATTAACCAA	miR156	miR156a	Brassica napus	bna	0	1	21	21	0	bna-miR156a MIMAT0004445 Brassica napus miR156a
EUC_00002944	TTGCAGAAGAGAATGGGACCT	miR156	miR156d	Glycine max	gma	0	1	21	21	0	gma-miR156d MIMAT0001672 Glycine max miR156d
EUC_00003854	GCCTGCTCCTGCATTTCTTGT	miR156	miR156d	Glycine max	gma	0	1	21	21	0	gma-miR156d MIMAT0001672 Glycine max miR156d
EUC_00008565	TGAAGGTGTTGAACGAGGTG	miR156	miR156f-3p	Oryza sativa	osa	2	3	22	20	0	osa-miR156f-3p MIMAT0022847 Oryza sativa miR156f-3p
EUC_00002420	TTAGATTAGACGGACAAATATC	miR156	miR156f-3p	Oryza sativa	osa	2	1	22	22	0	osa-miR156f-3p MIMAT0022847 Oryza sativa miR156f-3p
EUC_00004102	TGATTTGAAATTTTTTGTGAT	miR156	miR156k	Glycine max	gma	0	1	21	21	0	gma-miR156k MIMAT0021635 Glycine max miR156k
EUC_00009197	TTCTTGAAGATATCCATTTA	miR157	miR157d-3p	Arabidopsis lyrata	aly	0	1	20	20	0	aly-miR157d-3p MIMAT0017420 Arabidopsis lyrata miR157d-3p
EUC_00002941	CGGACTTAATTGCAGACTTGA	miR159	miR159a	Arabidopsis thaliana	ath	0	1	21	21	0	ath-miR159a MIMAT0000177 Arabidopsis thaliana miR159a
EUC_00004474	CTCCCCAGCCAGTGCGAGGCC	miR159	miR159a	Arabidopsis thaliana	ath	2	1	21	21	0	ath-miR159a MIMAT0000177 Arabidopsis thaliana miR159a
EUC_00005149	TTGAATGCACCACAAGCTTGT	miR159	miR159a	Arabidopsis thaliana	ath	2	1	21	21	0	ath-miR159a MIMAT0000177 Arabidopsis thaliana miR159a
EUC_00004521	CCCTGAACCCTTAATCCCTAA	miR159	miR159a	Arabidopsis thaliana	ath	2	1	21	21	0	ath-miR159a MIMAT0000177 Arabidopsis thaliana miR159a
EUC_00003796	TGTCAGACAATAGTTTTTTCT	miR159	miR159a	Arabidopsis thaliana	ath	2	1	21	21	0	ath-miR159a MIMAT0000177 Arabidopsis thaliana miR159a
EUC_00003814	TGCTGCTAGAGCTATGAGTGC	miR159	miR159a	Arabidopsis thaliana	ath	1	1	21	21	0	ath-miR159a MIMAT0000177 Arabidopsis thaliana miR159a
EUC_00003815	GTTGCCAACGTAGAGAAGCCC	miR159	miR159a	Arabidopsis thaliana	ath	2	1	21	21	0	ath-miR159a MIMAT0000177 Arabidopsis thaliana miR159a
EUC_00003009	ATTGTTTTTTGAAGAGTTCGC	miR159	miR159a	Arabidopsis thaliana	ath	1	1	21	21	0	ath-miR159a MIMAT0000177 Arabidopsis thaliana miR159a
EUC_00003352	TTGGGTCAAAGCATTTAATCG	miR159	miR159a-5p	Glycine max	gma	3	1	21	21	0	gma-miR159a-5p MIMAT0020919 Glycine max miR159a-5p
EUC_00004589	CAAGGGATCAGATGCACTGGG	miR159	miR159a.1	Oryza sativa	osa	1	1	21	21	0	osa-miR159a.1 MIMAT0001022 Oryza sativa miR159a.1
EUC_00007780	GGAATGGTGTCTGGCTCGAG	miR159	miR159h-3p	Zea mays	zma	1	1	20	20	0	zma-miR159h-3p MIMAT0013977 Zea mays miR159h-3p
EUC_00008901	TGCATGCACTTAGAATTTCA	miR159	miR159h-3p	Zea mays	zma	1	1	20	20	0	zma-miR159h-3p MIMAT0013977 Zea mays miR159h-3p
EUC_00007342	CAGTGTCTTCAATTCCCTCA	miR159	miR159h-3p	Zea mays	zma	3	2	21	20	0	zma-miR159h-3p MIMAT0013977 Zea mays miR159h-3p
EUC_00003863	TTGGACAAGGATTCTGTTGGA	miR160	miR160a	Arabidopsis thaliana	ath	1	1	21	21	0	ath-miR160a MIMAT0000178 Arabidopsis thaliana miR160a
EUC_00003861	TTGGATAGATTAAGAAGGAAG	miR160	miR160a	Arabidopsis thaliana	ath	0	1	21	21	0	ath-miR160a MIMAT0000178 Arabidopsis thaliana miR160a
EUC_00008398	CGCCTTCTTTCGCAGCTTCG	miR160	miR160a	Arabidopsis thaliana	ath	0	2	21	20	0	ath-miR160a MIMAT0000178 Arabidopsis thaliana miR160a
EUC_00004413	CGAGCCTCGCCCAGCTGCTGA	miR160	miR160f-5p	Oryza sativa	osa	0	1	21	21	0	osa-miR160f-5p MIMAT0001031 Oryza sativa miR160f-5p
EUC_00003007	TTAACTGTTTTATGTCATTGA	miR160	miR160f-5p	Oryza sativa	osa	0	1	21	21	0	osa-miR160f-5p MIMAT0001031 Oryza sativa miR160f-5p
EUC_00007079	TTCCCATCTTTTCTTGTTGG	miR162	miR162a	Arabidopsis thaliana	ath	1	2	21	20	0	ath-miR162a MIMAT0000182 Arabidopsis thaliana miR162a
EUC_00007074	CCTTGACATCCATATTGAAC	miR162	miR162a	Arabidopsis thaliana	ath	1	2	21	20	0	ath-miR162a MIMAT0000182 Arabidopsis thaliana miR162a
EUC_00007076	AACAAATATGAACCTATGAC	miR162	miR162a	Arabidopsis thaliana	ath	1	2	21	20	0	ath-miR162a MIMAT0000182 Arabidopsis thaliana miR162a
EUC_00004060	ACCGAGCCCACGTGTCCTCTT	miR162	miR162a	Arabidopsis thaliana	ath	1	1	21	21	0	ath-miR162a MIMAT0000182 Arabidopsis thaliana miR162a
EUC_00007068	TTTGCTTGATTGTCACCAGA	miR162	miR162a	Arabidopsis thaliana	ath	1	2	21	20	0	ath-miR162a MIMAT0000182 Arabidopsis thaliana miR162a
EUC_00007198	TTGAAAAGCCAGTGGCGCGA	miR162	miR162a	Arabidopsis thaliana	ath	1	2	21	20	0	ath-miR162a MIMAT0000182 Arabidopsis thaliana miR162a
EUC_00007196	CACATCTTCCTCAACGATTG	miR162	miR162a	Arabidopsis thaliana	ath	1	2	21	20	0	ath-miR162a MIMAT0000182 Arabidopsis thaliana miR162a
EUC_00003686	CCAATGTCTCTCTCCATATTT	miR162	miR162a	Arabidopsis thaliana	ath	0	1	21	21	0	ath-miR162a MIMAT0000182 Arabidopsis thaliana miR162a
EUC_00007201	ATCATTGTGAAGCAGAATTC	miR162	miR162a	Arabidopsis thaliana	ath	1	2	21	20	0	ath-miR162a MIMAT0000182 Arabidopsis thaliana miR162a
EUC_00007078	TTTCTTGTTGGATTATACAA	miR162	miR162a	Arabidopsis thaliana	ath	1	2	21	20	0	ath-miR162a MIMAT0000182 Arabidopsis thaliana miR162a
EUC_00004109	CAATGTCATTAACTAGTTTTG	miR162	miR162a	Arabidopsis thaliana	ath	1	1	21	21	0	ath-miR162a MIMAT0000182 Arabidopsis thaliana miR162a
EUC_00007197	CGGGTGACGGAGAATTAGGG	miR162	miR162a	Arabidopsis thaliana	ath	1	2	21	20	0	ath-miR162a MIMAT0000182 Arabidopsis thaliana miR162a
EUC_00004055	TGGGATTTTACCTACCAACAT	miR162	miR162a	Arabidopsis thaliana	ath	1	1	21	21	0	ath-miR162a MIMAT0000182 Arabidopsis thaliana miR162a
EUC_00003816	AGTTGCCAAAGTAGAGAAGCC	miR164	miR164a	Arabidopsis thaliana	ath	0	1	21	21	0	ath-miR164a MIMAT0000185 Arabidopsis thaliana miR164a
EUC_00003008	AATTCTCGATGCCTGCTGCGA	miR164	miR164a	Arabidopsis thaliana	ath	0	1	21	21	0	ath-miR164a MIMAT0000185 Arabidopsis thaliana miR164a
EUC_00004424	ACTCCCACTTGGACAAACTAC	miR166	miR166a	Arabidopsis thaliana	ath	0	1	21	21	0	ath-miR166a MIMAT0000189 Arabidopsis thaliana miR166a
EUC_00005303	TAGTTAAGCGGTGTAAGGAAT	miR166	miR166a	Arabidopsis thaliana	ath	1	1	21	21	0	ath-miR166a MIMAT0000189 Arabidopsis thaliana miR166a
EUC_00007875	TCAGAGATCTTGGAAGGGAA	miR166	miR166a	Arabidopsis thaliana	ath	1	1	20	20	0	ath-miR166a MIMAT0000189 Arabidopsis thaliana miR166a
EUC_00007876	ACAAGTGGAGAAGTTAGTTG	miR166	miR166a	Arabidopsis thaliana	ath	1	1	20	20	0	ath-miR166a MIMAT0000189 Arabidopsis thaliana miR166a
EUC_00003237	GTGCGTCATAAATTATCCTCA	miR166	miR166a	Arabidopsis thaliana	ath	1	1	21	21	0	ath-miR166a MIMAT0000189 Arabidopsis thaliana miR166a
EUC_00007877	TTCGAGAGAAGTCATCAAGA	miR166	miR166a	Arabidopsis thaliana	ath	1	1	20	20	0	ath-miR166a MIMAT0000189 Arabidopsis thaliana miR166a
EUC_00007225	TACAATCTAAATCCCTTAAC	miR166	miR166a	Arabidopsis thaliana	ath	1	1	20	20	0	ath-miR166a MIMAT0000189 Arabidopsis thaliana miR166a
EUC_00007224	CCCCGACTGTCCCTGTTAAT	miR166	miR166a	Arabidopsis thaliana	ath	1	1	20	20	0	ath-miR166a MIMAT0000189 Arabidopsis thaliana miR166a
EUC_00006554	GTCATCGAGAAGAATCATTG	miR166	miR166a	Arabidopsis thaliana	ath	1	1	20	20	0	ath-miR166a MIMAT0000189 Arabidopsis thaliana miR166a
EUC_00006555	AGATGGAGGAAACTCACTTA	miR166	miR166a	Arabidopsis thaliana	ath	1	1	20	20	0	ath-miR166a MIMAT0000189 Arabidopsis thaliana miR166a
EUC_00006552	CTTGAGGTTCTTGAGATTGG	miR166	miR166a	Arabidopsis thaliana	ath	1	1	20	20	0	ath-miR166a MIMAT0000189 Arabidopsis thaliana miR166a
EUC_00006553	TGGTTCAAGTTGATAGGTCT	miR166	miR166a	Arabidopsis thaliana	ath	1	1	20	20	0	ath-miR166a MIMAT0000189 Arabidopsis thaliana miR166a
EUC_00007152	TCGAGCTTGGAGCCACCCTC	miR166	miR166a	Arabidopsis thaliana	ath	1	1	20	20	0	ath-miR166a MIMAT0000189 Arabidopsis thaliana miR166a
EUC_00008881	TCTACTTGAATTCATGCAAT	miR166	miR166a	Arabidopsis thaliana	ath	1	1	20	20	0	ath-miR166a MIMAT0000189 Arabidopsis thaliana miR166a
EUC_00009033	TTAGATGAGAAGACGAGACA	miR166	miR166a	Arabidopsis thaliana	ath	1	2	21	20	0	ath-miR166a MIMAT0000189 Arabidopsis thaliana miR166a
EUC_00009034	AATGAGGAAGGAAGCTAGAA	miR166	miR166a	Arabidopsis thaliana	ath	1	2	21	20	0	ath-miR166a MIMAT0000189 Arabidopsis thaliana miR166a
EUC_00009035	GATGAGGAATGAAGCTAGAA	miR166	miR166a	Arabidopsis thaliana	ath	1	2	21	20	0	ath-miR166a MIMAT0000189 Arabidopsis thaliana miR166a
EUC_00007643	AGAAGAATGATCGTTCGTTT	miR166	miR166a	Arabidopsis thaliana	ath	1	1	20	20	0	ath-miR166a MIMAT0000189 Arabidopsis thaliana miR166a
EUC_00007436	TTGGAAGATCTACATTGTGA	miR166	miR166a	Arabidopsis thaliana	ath	1	1	20	20	0	ath-miR166a MIMAT0000189 Arabidopsis thaliana miR166a
EUC_00007437	GAGGCCGGAGGCGGGGTCTT	miR166	miR166a	Arabidopsis thaliana	ath	1	1	20	20	0	ath-miR166a MIMAT0000189 Arabidopsis thaliana miR166a
EUC_00007649	CAACGTGTCGGAATTCTCTA	miR166	miR166a	Arabidopsis thaliana	ath	1	1	20	20	0	ath-miR166a MIMAT0000189 Arabidopsis thaliana miR166a
EUC_00007154	AATTGCACACTCCACACGAG	miR166	miR166a-5p	Oryza sativa	osa	1	1	20	20	0	osa-miR166a-5p MIMAT0022855 Oryza sativa miR166a-5p
EUC_00007439	GGAGTGGAAGCCTCTGACAA	miR166	miR166a-5p	Oryza sativa	osa	3	1	20	20	0	osa-miR166a-5p MIMAT0022855 Oryza sativa miR166a-5p
EUC_00008506	TTCTCGTCCTCCCCCGTCCC	miR166	miR166c-5p	Oryza sativa	osa	1	1	20	20	0	osa-miR166c-5p MIMAT0022857 Oryza sativa miR166c-5p
EUC_00006445	AGCTTGGCTTGGTTCTGATA	miR166	miR166d-5p	Oryza sativa	osa	1	1	21	21	0	osa-miR166d-5p MIMAT0022858 Oryza sativa miR166d-5p
EUC_00008867	ATCCTTCCCATTTCTCATTT	miR166	miR166d-5p	Oryza sativa	osa	1	1	20	20	0	osa-miR166d-5p MIMAT0022858 Oryza sativa miR166d-5p
EUC_00008882	TTCTTGAATCAGATAAAGGC	miR166	miR166d-5p	Oryza sativa	osa	1	1	20	20	0	osa-miR166d-5p MIMAT0022858 Oryza sativa miR166d-5p
EUC_00008883	TTCTCCAACGAGAGTTCCTT	miR166	miR166d-5p	Oryza sativa	osa	1	1	20	20	0	osa-miR166d-5p MIMAT0022858 Oryza sativa miR166d-5p
EUC_00004492	GATGGTGTATGTGCATTGGTT	miR166	miR166d-5p	Oryza sativa	osa	0	1	21	21	0	osa-miR166d-5p MIMAT0022858 Oryza sativa miR166d-5p
EUC_00003351	TACTTATGATCCACGTCATCG	miR166	miR166e	Brachypodium distachyon	bdi	1	1	21	21	0	bdi-miR166e MIMAT0020687 Brachypodium distachyon miR166e
EUC_00004423	CATTGGCAAGGGATTAGCAAG	miR166	miR166e	Brachypodium distachyon	bdi	0	1	21	21	0	bdi-miR166e MIMAT0020687 Brachypodium distachyon miR166e
EUC_00003347	CTAATTTATCATATGCTTTAT	miR166	miR166f	Brassica napus	bna	0	1	21	21	0	bna-miR166f MIMAT0023625 Brassica napus miR166f
EUC_00008027	TCCAGGGGACTTTGAAGGTA	miR166	miR166g-5p	Zea mays	zma	1	2	21	20	0	zma-miR166g-5p MIMAT0015150 Zea mays miR166g-5p
EUC_00007700	GTCTGTTGAAGAGACTTGAC	miR166	miR166h-3p	Glycine max	gma	2	2	21	20	0	gma-miR166h-3p MIMAT0020984 Glycine max miR166h-3p
EUC_00007644	AGAAGAATGATCGCTCGTTT	miR166	miR166h-3p	Glycine max	gma	1	2	21	20	0	gma-miR166h-3p MIMAT0020984 Glycine max miR166h-3p
EUC_00004833	TGCAGGATGATGGATGGCAGA	miR166	miR166h-3p	Glycine max	gma	1	1	21	21	0	gma-miR166h-3p MIMAT0020984 Glycine max miR166h-3p
EUC_00007878	CCTCTTGTTTGCTGTTGGCA	miR166	miR166h-3p	Glycine max	gma	1	2	21	20	0	gma-miR166h-3p MIMAT0020984 Glycine max miR166h-3p
EUC_00007879	TGCGAGGAGGATTTGTCCAA	miR166	miR166h-3p	Glycine max	gma	1	2	21	20	0	gma-miR166h-3p MIMAT0020984 Glycine max miR166h-3p
EUC_00003672	GTTTTGCCGGGAAATTGTGAG	miR166	miR166h-3p	Glycine max	gma	0	1	21	21	0	gma-miR166h-3p MIMAT0020984 Glycine max miR166h-3p
EUC_00007153	TACAGTCTACTGGATCTCCA	miR166	miR166h-3p	Glycine max	gma	1	2	21	20	0	gma-miR166h-3p MIMAT0020984 Glycine max miR166h-3p
EUC_00007438	TGACCTACTCAGAGACCTTG	miR166	miR166h-3p	Glycine max	gma	1	2	21	20	0	gma-miR166h-3p MIMAT0020984 Glycine max miR166h-3p
EUC_00003825	CCGATTCTTCAATGTCCGTCG	miR166	miR166j-5p	Oryza sativa	osa	2	1	21	21	0	osa-miR166j-5p MIMAT0022869 Oryza sativa miR166j-5p
EUC_00003550	TTGATGGTTCATGTTTTCTCG	miR167	miR167a	Malus domestica	mdm	2	1	21	21	0	mdm-miR167a MIMAT0025922 Malus domestica miR167a
EUC_00006587	TTCGTATCCAGACGTGACGA	miR167	miR167a	Citrus clementine	ccl	0	3	22	20	0	ccl-miR167a MIMAT0014072 Citrus clementine miR167a
EUC_00006586	CTCTCACCAAACGACCCATG	miR167	miR167a	Citrus clementine	ccl	1	3	22	20	0	ccl-miR167a MIMAT0014072 Citrus clementine miR167a
EUC_00006589	TAAAAGGCACCTTCCTCGAG	miR167	miR167a	Malus domestica	mdm	1	2	21	20	0	mdm-miR167a MIMAT0025922 Malus domestica miR167a
EUC_00006588	TAATCCAAATTTCACCTTAA	miR167	miR167a	Malus domestica	mdm	2	2	21	20	0	mdm-miR167a MIMAT0025922 Malus domestica miR167a
EUC_00002405	AAAAAGAACTGAGATCCATGAC	miR167	miR167a	Brassica napus	bna	1	1	22	22	0	bna-miR167a MIMAT0005626 Brassica napus miR167a
EUC_00003547	CTTGTGAGTTCGCCAATAGAA	miR167	miR167a	Citrus clementine	ccl	1	2	22	21	0	ccl-miR167a MIMAT0014072 Citrus clementine miR167a
EUC_00002531	AGTTCTATTAAGTCCTTGCATG	miR167	miR167a	Citrus clementine	ccl	1	1	22	22	0	ccl-miR167a MIMAT0014072 Citrus clementine miR167a
EUC_00003549	GCATGATTTGGTTCAGTTGAT	miR167	miR167a	Citrus clementine	ccl	1	2	22	21	0	ccl-miR167a MIMAT0014072 Citrus clementine miR167a
EUC_00003967	TCTGGAGTCTTTCTTTGGGCA	miR167	miR167a	Malus domestica	mdm	1	1	21	21	0	mdm-miR167a MIMAT0025922 Malus domestica miR167a
EUC_00002409	ATTCCCAAACAACCCGACTCGC	miR167	miR167a	Citrus clementine	ccl	0	1	22	22	0	ccl-miR167a MIMAT0014072 Citrus clementine miR167a
EUC_00003777	CGAGCACCATGAGAGATCGAG	miR167	miR167a	Arabidopsis thaliana	ath	2	1	21	21	0	ath-miR167a MIMAT0000196 Arabidopsis thaliana miR167a
EUC_00004103	AGAGCTCAAGTTACCAATAAG	miR167	miR167c	Vitis vinifera	vvi	1	1	21	21	0	vvi-miR167c MIMAT0005672 Vitis vinifera miR167c
EUC_00008888	CAGAAAGGGTGAGTGTGGAA	miR167	miR167d	Arabidopsis thaliana	ath	1	3	22	20	0	ath-miR167d MIMAT0000905 Arabidopsis thaliana miR167d
EUC_00008889	AGGAGAAGCAAAGTGAAGCC	miR167	miR167d	Arabidopsis thaliana	ath	1	3	22	20	0	ath-miR167d MIMAT0000905 Arabidopsis thaliana miR167d
EUC_00008886	TCATCTAACGGAGGCGAAGA	miR167	miR167d	Arabidopsis thaliana	ath	1	3	22	20	0	ath-miR167d MIMAT0000905 Arabidopsis thaliana miR167d
EUC_00008887	AAAGGGTGAGTGTGGAAGTG	miR167	miR167d	Arabidopsis thaliana	ath	1	3	22	20	0	ath-miR167d MIMAT0000905 Arabidopsis thaliana miR167d
EUC_00002677	CTTCTCTTTTTTCATTTTTCC	miR167	miR167d	Arabidopsis thaliana	ath	1	1	22	22	0	ath-miR167d MIMAT0000905 Arabidopsis thaliana miR167d
EUC_00008897	GTCCTTTCCAATCAAAAACT	miR167	miR167d	Arabidopsis thaliana	ath	1	3	22	20	0	ath-miR167d MIMAT0000905 Arabidopsis thaliana miR167d
EUC_00008895	AAATTGACTGGAGCTTGAAA	miR167	miR167d	Arabidopsis thaliana	ath	1	3	22	20	0	ath-miR167d MIMAT0000905 Arabidopsis thaliana miR167d
EUC_00008894	CCGTAATTCATTGTTTTCTC	miR167	miR167d	Arabidopsis thaliana	ath	1	3	22	20	0	ath-miR167d MIMAT0000905 Arabidopsis thaliana miR167d
EUC_00008892	CCGAAAGGAGAAACAAATTA	miR167	miR167d	Arabidopsis thaliana	ath	1	3	22	20	0	ath-miR167d MIMAT0000905 Arabidopsis thaliana miR167d
EUC_00008891	CAAGCGAGTTTCTTCTGTCG	miR167	miR167d	Arabidopsis thaliana	ath	1	3	22	20	0	ath-miR167d MIMAT0000905 Arabidopsis thaliana miR167d
EUC_00008890	AGAAGGAGAAGCAAAGTGAA	miR167	miR167d	Arabidopsis thaliana	ath	1	3	22	20	0	ath-miR167d MIMAT0000905 Arabidopsis thaliana miR167d
EUC_00008896	TATTGAAGAGTTAAAGTTGA	miR167	miR167d	Arabidopsis thaliana	ath	1	3	22	20	0	ath-miR167d MIMAT0000905 Arabidopsis thaliana miR167d
EUC_00002580	TGCCAATTCAGTCCTTTCCGG	miR167	miR167d	Arabidopsis thaliana	ath	1	1	22	22	0	ath-miR167d MIMAT0000905 Arabidopsis thaliana miR167d
EUC_00008893	CTTCCACAGAACATAAATCA	miR167	miR167d	Arabidopsis thaliana	ath	1	3	22	20	0	ath-miR167d MIMAT0000905 Arabidopsis thaliana miR167d
EUC_00006487	CAAGTTGCTTAGCAGTCATG	miR167	miR167d	Arabidopsis thaliana	ath	1	2	22	21	0	ath-miR167d MIMAT0000905 Arabidopsis thaliana miR167d
EUC_00006484	ATAGATGGAATCTTTGCTGG	miR167	miR167d	Arabidopsis thaliana	ath	1	2	22	21	0	ath-miR167d MIMAT0000905 Arabidopsis thaliana miR167d
EUC_00006485	TGAGAGTTCATGTCTTTTGG	miR167	miR167d	Arabidopsis thaliana	ath	1	2	22	21	0	ath-miR167d MIMAT0000905 Arabidopsis thaliana miR167d
EUC_00004510	TTCGCAGGCCCTCATCTATGA	miR167	miR167d	Arabidopsis thaliana	ath	0	1	21	21	0	ath-miR167d MIMAT0000905 Arabidopsis thaliana miR167d
EUC_00006502	AGTCAGTCACTGAGGGCTAA	miR167	miR167d-3p	Arabidopsis lyrata	aly	3	1	21	21	0	aly-miR167d-3p MIMAT0017480 Arabidopsis lyrata miR167d-3p
EUC_00004511	GTAGGTTACAAGTTCCTCCAA	miR167	miR167d-3p	Arabidopsis lyrata	aly	2	1	21	21	0	aly-miR167d-3p MIMAT0017480 Arabidopsis lyrata miR167d-3p
EUC_00008577	CTATTAAGTCCTTGCATGAA	miR167	miR167f-3p	Populus trichocarpa	ptc	1	2	21	20	0	ptc-miR167f-3p MIMAT0022893 Populus trichocarpa miR167f-3p
EUC_00003966	TTGCTGACCACTTCGCACGAA	miR167	miR167f-3p	Populus trichocarpa	ptc	2	1	21	21	0	ptc-miR167f-3p MIMAT0022893 Populus trichocarpa miR167f-3p
EUC_00004491	TTTTGATCAAATCATGCATCT	miR168	miR168a	Arabidopsis thaliana	ath	0	1	21	21	0	ath-miR168a MIMAT0000198 Arabidopsis thaliana miR168a
EUC_00008952	GGAGTTGCTCCTCATCATCC	miR168	miR168a	Arabidopsis thaliana	ath	1	1	20	20	0	ath-miR168a MIMAT0000198 Arabidopsis thaliana miR168a
EUC_00008953	AATGTGTCGGACAATAATTG	miR168	miR168a	Arabidopsis thaliana	ath	1	1	20	20	0	ath-miR168a MIMAT0000198 Arabidopsis thaliana miR168a
EUC_00004489	TAATTTTTTTAAGGATAGAAA	miR168	miR168a-3p	Populus trichocarpa	ptc	0	1	21	21	0	ptc-miR168a-3p MIMAT0022896 Populus trichocarpa miR168a-3p
EUC_00008094	CGGGGAATTGTAAGTGGCAG	miR169	miR169a	Arabidopsis thaliana	ath	0	1	20	20	0	ath-miR169a MIMAT0000200 Arabidopsis thaliana miR169a
EUC_00004081	ATATGTCGTTTCGTTAGAAAC	miR169	miR169b	Arabidopsis thaliana	ath	0	1	21	21	0	ath-miR169b MIMAT0000906 Arabidopsis thaliana miR169b
EUC_00006537	GAAGAACCGATAACCAAGAA	miR169	miR169b	Arabidopsis thaliana	ath	1	2	21	20	0	ath-miR169b MIMAT0000906 Arabidopsis thaliana miR169b
EUC_00007743	TCGGACAGCTGTGTGAAAGG	miR169	miR169b	Arabidopsis thaliana	ath	0	2	21	20	0	ath-miR169b MIMAT0000906 Arabidopsis thaliana miR169b
EUC_00002557	TCAGTACGGATGGGATGTCGGG	miR169	miR169b	Malus domestica	mdm	1	1	22	22	0	mdm-miR169b MIMAT0025935 Malus domestica miR169b
EUC_00008559	GCATCAACAGTCTATCATCA	miR169	miR169n	Oryza sativa	osa	1	1	20	20	0	osa-miR169n MIMAT0001059 Oryza sativa miR169n
EUC_00008099	CTTGGATGTGGTAGCCGTTT	miR169	miR169n	Oryza sativa	osa	2	1	20	20	0	osa-miR169n MIMAT0001059 Oryza sativa miR169n
EUC_00006538	TTGATTGTCCTTGATCTATC	miR169	miR169r-3p	Zea mays	zma	3	2	21	20	0	zma-miR169r-3p MIMAT0015329 Zea mays miR169r-3p
EUC_00009389	GGCAAGTTGTCTTTGGCTAA	miR169	miR169r-3p	Zea mays	zma	2	1	20	20	0	zma-miR169r-3p MIMAT0015329 Zea mays miR169r-3p
EUC_00003884	TCTCATTGTTCTCGATGACGT	miR169	miR169r-3p	Zea mays	zma	3	1	21	21	0	zma-miR169r-3p MIMAT0015329 Zea mays miR169r-3p
EUC_00008547	TCATTGTAGATGATTTTGGC	miR171	miR171	Citrus trifoliata	ctr	0	1	20	20	0	ctr-miR171 MIMAT0014082 Citrus trifoliata miR171
EUC_00004078	CGAGCCTCGCCCAGCTGTTGG	miR171	miR171b	Oryza sativa	osa	0	1	21	21	0	osa-miR171b MIMAT0001063 Oryza sativa miR171b
EUC_00008680	GCACTTCTCCTTTCTGTTCA	miR171	miR171b	Arabidopsis thaliana	ath	2	1	20	20	0	ath-miR171b MIMAT0000920 Arabidopsis thaliana miR171b
EUC_00003817	TGTTGCCAAAGTAGAGAAGCC	miR171	miR171b	Oryza sativa	osa	1	1	21	21	0	osa-miR171b MIMAT0001063 Oryza sativa miR171b
EUC_00008737	CAAGTCTCCACAATCCACTT	miR171	miR171b	Arabidopsis thaliana	ath	2	1	20	20	0	ath-miR171b MIMAT0000920 Arabidopsis thaliana miR171b
EUC_00002989	GTTTCCTCATTAGTCAACTTC	miR171	miR171c	Aquilegia caerulea	aqc	2	1	21	21	0	aqc-miR171c MIMAT0012568 Aquilegia caerulea miR171c
EUC_00004100	TTCTTACAATGTCCACGGCTT	miR171	miR171h-5p	Populus trichocarpa	ptc	1	1	21	21	0	ptc-miR171h-5p MIMAT0022903 Populus trichocarpa miR171h-5p
EUC_00003371	CTTCCTCGAGTTCATCCTTGT	miR171	miR171h-5p	Populus trichocarpa	ptc	1	1	21	21	0	ptc-miR171h-5p MIMAT0022903 Populus trichocarpa miR171h-5p
EUC_00008679	GTCAAATAAGAGCCTGAAAT	miR171	miR171i	Cucumis melo	cme	1	1	20	20	0	cme-miR171i MIMAT0026085 Cucumis melo miR171i
EUC_00003862	TCATATATCAGACTCTATTGG	miR172	miR172a	Arabidopsis thaliana	ath	0	1	21	21	0	ath-miR172a MIMAT0000203 Arabidopsis thaliana miR172a
EUC_00006195	CAACCTTGCAAAATCCGTCCA	miR172	miR172a	Arabidopsis thaliana	ath	1	1	21	21	0	ath-miR172a MIMAT0000203 Arabidopsis thaliana miR172a
EUC_00005094	AGATCCACTTAGGTTATTATT	miR172	miR172a	Arabidopsis thaliana	ath	1	1	21	21	0	ath-miR172a MIMAT0000203 Arabidopsis thaliana miR172a
EUC_00007895	CTGATCCTTCTTGTACATAT	miR172	miR172b	Nicotiana tabacum	nta	0	1	20	20	0	nta-miR172b MIMAT0024690 Nicotiana tabacum miR172b
EUC_00007667	CTTCGGTGGAGAAGTCAAAA	miR172	miR172c	Arabidopsis thaliana	ath	2	2	21	20	0	ath-miR172c MIMAT0000922 Arabidopsis thaliana miR172c
EUC_00007551	CTCATGTCTCTACAGCAATT	miR172	miR172c	Oryza sativa	osa	0	2	21	20	0	osa-miR172c MIMAT0001071 Oryza sativa miR172c
EUC_00003858	TCCGACGTCGAGGTAGAGTGT	miR172	miR172c	Arabidopsis thaliana	ath	2	1	21	21	0	ath-miR172c MIMAT0000922 Arabidopsis thaliana miR172c
EUC_00005210	AATTGTAGGTAAGAAGTATAT	miR172	miR172d	Theobroma cacao	tcc	0	1	21	21	0	tcc-miR172d MIMAT0020416 Theobroma cacao miR172d
EUC_00008051	CAATGATCCTTCCGAAGGTT	miR172	miR172d	Vitis vinifera	vvi	1	2	21	20	0	vvi-miR172d MIMAT0005702 Vitis vinifera miR172d
EUC_00005211	CCACCGTCTTAGTACAACTAG	miR172	miR172d	Glycine max	gma	2	2	22	21	0	gma-miR172d MIMAT0011199 Glycine max miR172d
EUC_00008415	TCGACGTATCTGTAGAATTT	miR172	miR172d-5p	Zea mays	zma	2	1	20	20	0	zma-miR172d-5p MIMAT0015156 Zea mays miR172d-5p
EUC_00005208	AGTGTTTCAATCCCCATGCTC	miR172	miR172e	Arabidopsis thaliana	ath	0	1	21	21	0	ath-miR172e MIMAT0001019 Arabidopsis thaliana miR172e
EUC_00009300	GCTCAGGAGGGATAGCGCC	miR172	miR172e	Arabidopsis thaliana	ath	3	1	20	20	0	ath-miR172e MIMAT0001019 Arabidopsis thaliana miR172e
EUC_00003859	AACAAAGTCAGACTTCAAGTA	miR172	miR172g-3p	Populus trichocarpa	ptc	0	1	21	21	0	ptc-miR172g-3p MIMAT0001999 Populus trichocarpa miR172g-3p
EUC_00005417	TGGCGGCCAGCAGACCTTGTA	miR172	miR172g-3p	Populus trichocarpa	ptc	0	1	21	21	0	ptc-miR172g-3p MIMAT0001999 Populus trichocarpa miR172g-3p
EUC_00003819	TGGGTGTCGTCCGAGCAGTTT	miR172	miR172g-3p	Populus trichocarpa	ptc	1	1	21	21	0	ptc-miR172g-3p MIMAT0001999 Populus trichocarpa miR172g-3p
EUC_00008068	TGTAGGCTACGAATTGAGAC	miR1862	miR1862e	Oryza sativa	osa	2	5	24	20	0	osa-miR1862e MIMAT0007833 Oryza sativa miR1862e
EUC_00002538	GGCATGGGTGGTATTTGCAAGA	miR2089	miR2089-5p	Medicago truncatula	mtr	3	1	22	22	0	mtr-miR2089-5p MIMAT0010040 Medicago truncatula miR2089-5p
EUC_00004074	ATTTGAAATTTTTTGTGATAC	miR2111	miR2111a	Populus trichocarpa	ptc	0	1	21	21	0	ptc-miR2111a MIMAT0025270 Populus trichocarpa miR2111a
EUC_00005466	GACCCCTTGCCGAATCTGGCG	miR2118	miR2118b	Oryza sativa	osa	3	1	21	21	0	osa-miR2118b MIMAT0011741 Oryza sativa miR2118b
EUC_00007835	CATCAACAACAAACTTGCTG	miR2623	miR2623	Medicago truncatula	mtr	3	2	21	20	0	mtr-miR2623 MIMAT0013343 Medicago truncatula miR2623
EUC_00009165	TTGAGATTGGATTGGGCTAC	miR319	miR319a	Arabidopsis thaliana	ath	1	2	21	20	0	ath-miR319a MIMAT0000511 Arabidopsis thaliana miR319a
EUC_00008059	ACATCCGTCAAAGCTAGAAG	miR319	miR319a	Arabidopsis thaliana	ath	1	1	20	20	0	ath-miR319a MIMAT0000511 Arabidopsis thaliana miR319a
EUC_00007141	AGAAGAAACTGCTCGGAAAA	miR319	miR319a	Arabidopsis thaliana	ath	1	1	20	20	0	ath-miR319a MIMAT0000511 Arabidopsis thaliana miR319a
EUC_00003775	CTACTCCGCCTCCCAAGAATT	miR319	miR319a	Arabidopsis thaliana	ath	3	1	21	21	0	ath-miR319a MIMAT0000511 Arabidopsis thaliana miR319a
EUC_00008873	GCATGGCGTAGATCTCTTCG	miR319	miR319b-5p	Arabidopsis lyrata	aly	2	1	20	20	0	aly-miR319b-5p MIMAT0017431 Arabidopsis lyrata miR319b-5p
EUC_00007550	ATTGCCTTATTCTTGTTCTC	miR319	miR319c	Arabidopsis thaliana	ath	0	1	20	20	0	ath-miR319c MIMAT0001016 Arabidopsis thaliana miR319c
EUC_00008557	CTGCAAGCATAGAGAGTTGG	miR319	miR319c	Arabidopsis thaliana	ath	0	2	21	20	0	ath-miR319c MIMAT0001016 Arabidopsis thaliana miR319c
EUC_00008280	CTCAACTGGTCATGCATTCT	miR319	miR319c	Arabidopsis thaliana	ath	0	1	20	20	0	ath-miR319c MIMAT0001016 Arabidopsis thaliana miR319c
EUC_00008558	CTGCAAGTTTTGAGAGTTGT	miR319	miR319g	Glycine max	gma	0	3	22	20	0	gma-miR319g MIMAT0021661 Glycine max miR319g
EUC_00002417	ATCCACATCATCGAGAAGACTG	miR3627	miR3627-5p	Vitis vinifera	vvi	3	1	22	22	0	vvi-miR3627-5p MIMAT0018017 Vitis vinifera miR3627-5p
EUC_00007665	AAAACTCGTTCACATCAAAA	miR3627	miR3627-5p	Vitis vinifera	vvi	1	1	20	20	0	vvi-miR3627-5p MIMAT0018017 Vitis vinifera miR3627-5p
EUC_00002370	TCCAATGGCTCTCTCCATATTT	miR3630	miR3630-3p	Helianthus annuus	han	3	1	22	22	0	han-miR3630-3p MIMAT0025526 Helianthus annuus miR3630-3p
EUC_00008774	TTTCTGATTTTTGTGCTTGG	miR3631	miR3631b-3p	Vitis vinifera	vvi	3	1	20	20	0	vvi-miR3631b-3p MIMAT0018032 Vitis vinifera miR3631b-3p
EUC_00007309	TATCATACAGTGCCATTTCG	miR3633	miR3633a-3p	Vitis vinifera	vvi	2	2	21	20	0	vvi-miR3633a-3p MIMAT0018038 Vitis vinifera miR3633a-3p
EUC_00003843	GAGAAAGAGTTGATTCGTCAA	miR393	miR393a	Arabidopsis thaliana	ath	0	1	21	21	0	ath-miR393a MIMAT0000934 Arabidopsis thaliana miR393a
EUC_00002449	AAGCATAAACCAATTTCGTTCT	miR393	miR393a	Arabidopsis thaliana	ath	0	1	22	22	0	ath-miR393a MIMAT0000934 Arabidopsis thaliana miR393a
EUC_00003905	TGTGTGTGTGTGTATATATAT	miR393	miR393a-3p	Populus trichocarpa	ptc	1	1	21	21	0	ptc-miR393a-3p MIMAT0022908 Populus trichocarpa miR393a-3p
EUC_00003952	TCATGCTCTTTCCAAGAATCT	miR393	miR393b-3p	Zea mays	zma	2	2	22	21	0	zma-miR393b-3p MIMAT0015334 Zea mays miR393b-3p
EUC_00009299	TATTGGCAAATCAACTCTT	miR393	miR393d	Malus domestica	mdm	1	1	20	20	0	mdm-miR393d MIMAT0026061 Malus domestica miR393d
EUC_00007647	GAGAAGAATGATCGATTGTT	miR393	miR393d	Malus domestica	mdm	2	2	21	20	0	mdm-miR393d MIMAT0026061 Malus domestica miR393d
EUC_00008150	TTTGCTGGAACTGATGGAAG	miR394	miR394a	Vitis vinifera	vvi	1	2	21	20	0	vvi-miR394a MIMAT0005709 Vitis vinifera miR394a
EUC_00007670	AAAGTCTGGATGTTATAATT	miR395	miR395a	Medicago truncatula	mtr	1	1	20	20	0	mtr-miR395a MIMAT0001648 Medicago truncatula miR395a
EUC_00007559	AGCATGCTTCTTTTTCAACG	miR395	miR395a	Arabidopsis thaliana	ath	1	2	21	20	0	ath-miR395a MIMAT0000938 Arabidopsis thaliana miR395a
EUC_00005045	GGCTCTCATCACCATAGGTGA	miR395	miR395a	Medicago truncatula	mtr	0	1	21	21	0	mtr-miR395a MIMAT0001648 Medicago truncatula miR395a
EUC_00003614	ATCTAGTGGATGGTGTTCTGA	miR395	miR395a	Arabidopsis thaliana	ath	2	1	21	21	0	ath-miR395a MIMAT0000938 Arabidopsis thaliana miR395a
EUC_00007560	ATAGTGAACAAGGAATGAAG	miR395	miR395a	Arabidopsis thaliana	ath	1	2	21	20	0	ath-miR395a MIMAT0000938 Arabidopsis thaliana miR395a
EUC_00007144	CCATATTTAGCCTTGGACGG	miR395	miR395a	Arabidopsis thaliana	ath	1	1	20	20	0	ath-miR395a MIMAT0000938 Arabidopsis thaliana miR395a
EUC_00004587	TTCGGCTTTTTAGTAAACATG	miR395	miR395a	Arabidopsis thaliana	ath	0	1	21	21	0	ath-miR395a MIMAT0000938 Arabidopsis thaliana miR395a
EUC_00008098	ATCAGGTCTCCAAGGTGAAC	miR395	miR395a	Medicago truncatula	mtr	0	1	20	20	0	mtr-miR395a MIMAT0001648 Medicago truncatula miR395a
EUC_00007145	CCTTTGTGGGTTCTAGGTTA	miR395	miR395a	Arabidopsis thaliana	ath	1	1	20	20	0	ath-miR395a MIMAT0000938 Arabidopsis thaliana miR395a
EUC_00007143	CAAAGGGCAGGGACGTAGTC	miR395	miR395a	Arabidopsis thaliana	ath	1	1	20	20	0	ath-miR395a MIMAT0000938 Arabidopsis thaliana miR395a
EUC_00008728	TCGGACCAAGCTTCATTCCC	miR395	miR395a	Arabidopsis thaliana	ath	1	1	20	20	0	ath-miR395a MIMAT0000938 Arabidopsis thaliana miR395a
EUC_00004076	CATCGGGCAATTTTGTTAGGT	miR395	miR395b	Oryza sativa	osa	0	1	21	21	0	osa-miR395b MIMAT0000959 Oryza sativa miR395b
EUC_00007557	GTTGGTTCTGCATCCGTAGA	miR395	miR395d-5p	Arabidopsis lyrata	aly	3	2	21	20	0	aly-miR395d-5p MIMAT0017551 Arabidopsis lyrata miR395d-5p
EUC_00007561	AAGTCAAGGATAGTGAACAA	miR395	miR395d-5p	Arabidopsis lyrata	aly	2	2	21	20	0	aly-miR395d-5p MIMAT0017551 Arabidopsis lyrata miR395d-5p
EUC_00003919	ATAGCTTGTGGGCCATAATTA	miR395	miR395d-5p	Arabidopsis lyrata	aly	3	1	21	21	0	aly-miR395d-5p MIMAT0017551 Arabidopsis lyrata miR395d-5p
EUC_00003894	TTTTTTTTCAGCGCCCGCAAT	miR395	miR395d-5p	Arabidopsis lyrata	aly	3	1	21	21	0	aly-miR395d-5p MIMAT0017551 Arabidopsis lyrata miR395d-5p
EUC_00003965	GTTTTAAAGTCAAATCGATCT	miR395	miR395d-5p	Arabidopsis lyrata	aly	2	1	21	21	0	aly-miR395d-5p MIMAT0017551 Arabidopsis lyrata miR395d-5p
EUC_00003963	CCAGATTCAACGGGGTTGACA	miR395	miR395d-5p	Arabidopsis lyrata	aly	3	1	21	21	0	aly-miR395d-5p MIMAT0017551 Arabidopsis lyrata miR395d-5p
EUC_00004111	CTTAATTCCTTCCTCAGCATT	miR395	miR395d-5p	Arabidopsis lyrata	aly	3	1	21	21	0	aly-miR395d-5p MIMAT0017551 Arabidopsis lyrata miR395d-5p
EUC_00007558	TGCCAAAGTCATCTTCAATC	miR395	miR395f	Oryza sativa	osa	0	2	21	20	0	osa-miR395f MIMAT0000974 Oryza sativa miR395f
EUC_00004460	CAAGTTTGAGCTCAACAAGAT	miR396	miR396a	Arabidopsis thaliana	ath	0	1	21	21	0	ath-miR396a MIMAT0000944 Arabidopsis thaliana miR396a
EUC_00003481	GATTAGAAATAATTTGCTCAA	miR396	miR396a	Hevea brasiliensis	hbr	2	1	21	21	0	hbr-miR396a MIMAT0024791 Hevea brasiliensis miR396a
EUC_00003910	CGATCGCATTTCTATGATTGA	miR396	miR396a	Arabidopsis thaliana	ath	0	1	21	21	0	ath-miR396a MIMAT0000944 Arabidopsis thaliana miR396a
EUC_00009340	TTCCCACAGCTTTCTTGAGC	miR396	miR396b-3p	Arabidopsis lyrata	aly	0	1	20	20	0	aly-miR396b-3p MIMAT0017560 Arabidopsis lyrata miR396b-3p
EUC_00007125	TAATCCGTTGCCTACAAAAT	miR396	miR396b-3p	Glycine max	gma	1	1	20	20	0	gma-miR396b-3p MIMAT0020923 Glycine max miR396b-3p
EUC_00006466	CATTGTGTGTCCCATCATCA	miR396	miR396c	Cynara cardunculus	cca	1	1	21	21	0	cca-miR396c MIMAT0024561 Cynara cardunculus miR396c
EUC_00009347	TTCAAGCTAGCTGTGGGAAG	miR396	miR396c-3p	Oryza sativa	osa	3	2	21	20	0	osa-miR396c-3p MIMAT0022865 Oryza sativa miR396c-3p
EUC_00008561	TGAAAGGGATAATGGTAGAA	miR396	miR396e	Glycine max	gma	1	3	22	20	0	gma-miR396e MIMAT0018345 Glycine max miR396e
EUC_00008339	TCGTTTAAAGGGAAGAGGGC	miR396	miR396g-3p	Zea mays	zma	0	1	20	20	0	zma-miR396g-3p MIMAT0015351 Zea mays miR396g-3p
EUC_00007123	TAAGAGAGAATTGAAGAGAC	miR396	miR396j	Glycine max	gma	3	2	21	20	0	gma-miR396j MIMAT0023214 Glycine max miR396j
EUC_00005456	GAGGCTGCAGAACCTGGGGTG	miR397	miR397a	Arabidopsis thaliana	ath	1	1	21	21	0	ath-miR397a MIMAT0000946 Arabidopsis thaliana miR397a
EUC_00008057	ATCGGACCAGGCTTCATTCC	miR397	miR397a	Arabidopsis thaliana	ath	0	1	20	20	0	ath-miR397a MIMAT0000946 Arabidopsis thaliana miR397a
EUC_00005434	AACCTCGTCATCTCGGAGAAT	miR397	miR397a	Brassica napus	bna	2	2	22	21	0	bna-miR397a MIMAT0005600 Brassica napus miR397a
EUC_00007474	CAAACTGACTACCAAGATGA	miR398	miR398a	Arabidopsis thaliana	ath	2	1	20	20	0	ath-miR398a MIMAT0000948 Arabidopsis thaliana miR398a
EUC_00004070	GTTGTTGGGTCGGCAATCGTG	miR399	miR399a-5p	Zea mays	zma	3	1	21	21	0	zma-miR399a-5p MIMAT0015169 Zea mays miR399a-5p
EUC_00004464	GCGAGGCCCAGGTGGCACCGC	miR399	miR399d	Cucumis melo	cme	0	1	21	21	0	cme-miR399d MIMAT0026078 Cucumis melo miR399d
EUC_00006152	TGCCTTGCCATCCATATTGAA	miR399	miR399e	Theobroma cacao	tcc	0	1	21	21	0	tcc-miR399e MIMAT0020439 Theobroma cacao miR399e
EUC_00003893	GTCACATGGGTACAAGTTTGG	miR399	miR399e	Theobroma cacao	tcc	1	1	21	21	0	tcc-miR399e MIMAT0020439 Theobroma cacao miR399e
EUC_00003885	CTGTTGGAGCTGATGTCACGC	miR399	miR399e	Theobroma cacao	tcc	0	1	21	21	0	tcc-miR399e MIMAT0020439 Theobroma cacao miR399e
EUC_00003926	CATGAATTCTATATGTGCATG	miR399	miR399g	Cucumis melo	cme	2	2	22	21	0	cme-miR399g MIMAT0026185 Cucumis melo miR399g
EUC_00004098	CCCAGATCTGGGCGAGGGCTC	miR399	miR399g-5p	Zea mays	zma	3	1	21	21	0	zma-miR399g-5p MIMAT0015356 Zea mays miR399g-5p
EUC_00008735	CCCCAATTTTTTTCTTACGA	miR408	miR408	Arabidopsis thaliana	ath	1	2	21	20	0	ath-miR408 MIMAT0001011 Arabidopsis thaliana miR408
EUC_00003704	TCAATAGCCAAAGGAAGCACT	miR408	miR408-5p	Oryza sativa	osa	2	1	21	21	0	osa-miR408-5p MIMAT0022884 Oryza sativa miR408-5p
EUC_00007411	CCAATTTCGTTCTCTGGTCA	miR4234	miR4234	Arabidopsis lyrata	aly	3	1	20	20	0	aly-miR4234 MIMAT0017923 Arabidopsis lyrata miR4234
EUC_00003845	GAATCCATCTTCTATAGTCAT	miR4414	miR4414b	Medicago truncatula	mtr	1	1	21	21	0	mtr-miR4414b MIMAT0021211 Medicago truncatula miR4414b
EUC_00006406	TACAGTTCCACAAGTGTCTT	miR447	miR447b-3p	Vitis vinifera	vvi	3	1	21	21	0	vvi-miR447b-3p MIMAT0018026 Vitis vinifera miR447b-3p
EUC_00004901	GTTCCCATAATCAGTTTGGGA	miR447	miR447b-3p	Vitis vinifera	vvi	2	1	21	21	0	vvi-miR447b-3p MIMAT0018026 Vitis vinifera miR447b-3p
EUC_00003709	GGTGGTGAGGTTGACAAAGAG	miR472	miR472b	Populus trichocarpa	ptc	3	1	21	21	0	ptc-miR472b MIMAT0002061 Populus trichocarpa miR472b
EUC_00008868	TCTTTAATTCTGTTTAGCAA	miR477	miR477a	Nicotiana tabacum	nta	2	1	20	20	0	nta-miR477a MIMAT0024721 Nicotiana tabacum miR477a
EUC_00003969	TATCTAGCCTTTCCAAAACTC	miR477	miR477a	Nicotiana tabacum	nta	3	1	21	21	0	nta-miR477a MIMAT0024721 Nicotiana tabacum miR477a
EUC_00008611	TTTCTACGACTGGAGGACTT	miR477	miR477g-3p	Physcomitrella patens	ppt	2	2	21	20	0	ppt-miR477g-3p MIMAT0003902 Physcomitrella patens miR477g-3p
EUC_00005441	GTTGGGCCAAGGTCGAGGCCC	miR482	miR482	Vitis vinifera	vvi	1	2	22	21	0	vvi-miR482 MIMAT0006576 Vitis vinifera miR482
EUC_00007795	GCTCTTGAGGTAATGGGTTT	miR482	miR482	Vitis vinifera	vvi	3	3	22	20	0	vvi-miR482 MIMAT0006576 Vitis vinifera miR482
EUC_00003707	TCAATAGCCAAAAGAAGCCCT	miR482	miR482	Gossypium raimondii	gra	3	1	21	21	0	gra-miR482 MIMAT0014329 Gossypium raimondii miR482
EUC_00003026	GACTAGTTGAAGTAATGAGCC	miR482	miR482	Gossypium raimondii	gra	2	2	22	21	0	gra-miR482 MIMAT0014329 Gossypium raimondii miR482
EUC_00004105	GTATGACATGTCACTTATCTT	miR482	miR482	Gossypium raimondii	gra	3	2	22	21	0	gra-miR482 MIMAT0014329 Gossypium raimondii miR482
EUC_00005447	GTTGGTTGGCTTCTCTACAAT	miR482	miR482	Gossypium raimondii	gra	3	1	21	21	0	gra-miR482 MIMAT0014329 Gossypium raimondii miR482
EUC_00003708	TCAATAGCCAAACGAAGCCCT	miR482	miR482	Gossypium raimondii	gra	3	2	22	21	0	gra-miR482 MIMAT0014329 Gossypium raimondii miR482
EUC_00002401	GTCCGTACCAGTTATGAGTTGA	miR482	miR482a	Pinus taeda	pta	3	1	22	22	0	pta-miR482a MIMAT0005002 Pinus taeda miR482a
EUC_00005168	CGTGTTCTTGGGGACGTCGAT	miR482	miR482a-3p	Glycine max	gma	2	1	21	21	0	gma-miR482a-3p MIMAT0007364 Glycine max miR482a-3p
EUC_00007348	AAGGCTATAGACTCGTTGAA	miR482	miR482a-3p	Glycine max	gma	2	2	21	20	0	gma-miR482a-3p MIMAT0007364 Glycine max miR482a-3p
EUC_00005467	TCACGCACATGAGGAGACTGA	miR482	miR482a-3p	Malus domestica	mdm	2	1	21	21	0	mdm-miR482a-3p MIMAT0011165 Malus domestica miR482a-3p
EUC_00002616	TATGCAGCATCATCAAGATTC	miR482	miR482a-3p	Glycine max	gma	3	3	24	22	0	gma-miR482a-3p MIMAT0007364 Glycine max miR482a-3p
EUC_00002617	AGAAGTACAAGATGAGATTTT	miR482	miR482a-3p	Glycine max	gma	2	3	24	22	0	gma-miR482a-3p MIMAT0007364 Glycine max miR482a-3p
EUC_00005517	TCCCAAGGCCGCCCATTCCGA	miR482	miR482a-3p	Glycine max	gma	3	2	22	21	0	gma-miR482a-3p MIMAT0007364 Glycine max miR482a-3p
EUC_00003703	CAGTCCGATTCCCGGGTGGAT	miR482	miR482a-3p	Glycine max	gma	2	1	21	21	0	gma-miR482a-3p MIMAT0007364 Glycine max miR482a-3p
EUC_00004347	ACAGGTAAAAACCCATTTTTA	miR482	miR482a-3p	Malus domestica	mdm	2	2	22	21	0	mdm-miR482a-3p MIMAT0011165 Malus domestica miR482a-3p
EUC_00008647	CCGGCAAGTCATCCTTGGCT	miR482	miR482a-5p	Glycine max	gma	3	2	21	20	0	gma-miR482a-5p MIMAT0017337 Glycine max miR482a-5p
EUC_00002388	ACTGATGATCATCGTCCGAGAA	miR482	miR482b	Gossypium hirsutum	ghr	3	1	22	22	0	ghr-miR482b MIMAT0014340 Gossypium hirsutum miR482b
EUC_00004008	TGGAAAGCATGATCCAACCAT	miR482	miR482b	Gossypium hirsutum	ghr	3	2	22	21	0	ghr-miR482b MIMAT0014340 Gossypium hirsutum miR482b
EUC_00002570	CCAAGCTCAGCCTCTCGATGG	miR482	miR482b	Solanum tuberosum	stu	3	1	22	22	0	stu-miR482b MIMAT0023597 Solanum tuberosum miR482b
EUC_00002321	TCGAACATCTCCAAGAAAGCAG	miR482	miR482b-3p	Nicotiana tabacum	nta	3	1	22	22	0	nta-miR482b-3p MIMAT0023605 Nicotiana tabacum miR482b-3p
EUC_00007349	TTCCGGTTCATCCCGCATCG	miR482	miR482c	Pinus taeda	pta	2	1	20	20	0	pta-miR482c MIMAT0006014 Pinus taeda miR482c
EUC_00008054	CTCGGCGGACATGAACAGAC	miR482	miR482c	Solanum tuberosum	stu	3	2	21	20	0	stu-miR482c MIMAT0023596 Solanum tuberosum miR482c
EUC_00007311	ATCCTTGTTCTTGACGATAT	miR482	miR482c	Solanum tuberosum	stu	3	3	22	20	0	stu-miR482c MIMAT0023596 Solanum tuberosum miR482c
EUC_00007272	CCCGTCGCGTATTTAAGTCG	miR482	miR482e	Solanum tuberosum	stu	3	3	22	20	0	stu-miR482e MIMAT0023601 Solanum tuberosum miR482e
EUC_00002380	ATGCTTTCGCAGTTGTTCGTCT	miR482	miR482e	Solanum tuberosum	stu	2	1	22	22	0	stu-miR482e MIMAT0023601 Solanum tuberosum miR482e
EUC_00007276	GAGTCACTATTGAAGGCATG	miR482	miR482e	Solanum tuberosum	stu	3	3	22	20	0	stu-miR482e MIMAT0023601 Solanum tuberosum miR482e
EUC_00007277	GCAGCCCACAATATTGATCA	miR482	miR482e	Solanum tuberosum	stu	3	3	22	20	0	stu-miR482e MIMAT0023601 Solanum tuberosum miR482e
EUC_00007275	GAAGATGACCTTAGCAAGAG	miR482	miR482e	Solanum tuberosum	stu	3	3	22	20	0	stu-miR482e MIMAT0023601 Solanum tuberosum miR482e
EUC_00002434	TCTCCTAAGCTCTTTCAAAGAA	miR482	miR482e	Solanum tuberosum	stu	3	1	22	22	0	stu-miR482e MIMAT0023601 Solanum tuberosum miR482e
EUC_00005454	GGATGGGATGTCGGGAGAATG	miR482	miR482e	Solanum tuberosum	stu	3	2	22	21	0	stu-miR482e MIMAT0023601 Solanum tuberosum miR482e
EUC_00005518	TGGGCGGTCATGTTGGGACCA	miR482	miR482e	Solanum tuberosum	stu	3	2	22	21	0	stu-miR482e MIMAT0023601 Solanum tuberosum miR482e
EUC_00005516	AGTTGTCTTTCCCATACCTCC	miR482	miR482e	Solanum tuberosum	stu	3	2	22	21	0	stu-miR482e MIMAT0023601 Solanum tuberosum miR482e
EUC_00007278	TGACGATCATGTGAAGGAGA	miR482	miR482e	Solanum tuberosum	stu	1	3	22	20	0	stu-miR482e MIMAT0023601 Solanum tuberosum miR482e
EUC_00005455	AGTACGGATGGGATGTCGGGA	miR482	miR482e	Solanum tuberosum	stu	3	2	22	21	0	stu-miR482e MIMAT0023601 Solanum tuberosum miR482e
EUC_00005448	CGAAATGCTAGACTGTTTGGT	miR482	miR482e	Solanum tuberosum	stu	2	1	21	21	0	stu-miR482e MIMAT0023601 Solanum tuberosum miR482e
EUC_00007274	TTCTCTCTTCAAGTCCATGA	miR482	miR482e	Solanum tuberosum	stu	3	3	22	20	0	stu-miR482e MIMAT0023601 Solanum tuberosum miR482e
EUC_00007540	CTTGAAGCGCAAATTCTCCG	miR482	miR482e	Solanum tuberosum	stu	2	3	22	20	0	stu-miR482e MIMAT0023601 Solanum tuberosum miR482e
EUC_00002470	AGATCACGCTGGCAGCTTCATC	miR482	miR482e	Solanum tuberosum	stu	3	1	22	22	0	stu-miR482e MIMAT0023601 Solanum tuberosum miR482e
EUC_00008053	AAGAGCTTCGCCATATCCTT	miR482	miR482e	Solanum tuberosum	stu	2	3	22	20	0	stu-miR482e MIMAT0023601 Solanum tuberosum miR482e
EUC_00002469	TCTTGCCAATACCACCCATGCC	miR482	miR482e	Solanum tuberosum	stu	3	1	22	22	0	stu-miR482e MIMAT0023601 Solanum tuberosum miR482e
EUC_00005453	CTTCAAGTAATGATGACGAGT	miR482	miR482e	Solanum tuberosum	stu	3	2	22	21	0	stu-miR482e MIMAT0023601 Solanum tuberosum miR482e
EUC_00007340	TCAACTTCAACTCTTCAATT	miR482	miR482e	Solanum tuberosum	stu	3	3	22	20	0	stu-miR482e MIMAT0023601 Solanum tuberosum miR482e
EUC_00002455	AGAACTTGTTTAACTTGCATAT	miR482	miR482e	Solanum tuberosum	stu	2	1	22	22	0	stu-miR482e MIMAT0023601 Solanum tuberosum miR482e
EUC_00002294	ATGATAAAATGTCCGATCTAGT	miR482	miR482e	Solanum tuberosum	stu	3	1	22	22	0	stu-miR482e MIMAT0023601 Solanum tuberosum miR482e
EUC_00006982	TTGCCAGCCGTCTTCAAAAT	miR482	miR482e	Solanum tuberosum	stu	2	3	22	20	0	stu-miR482e MIMAT0023601 Solanum tuberosum miR482e
EUC_00002433	TATCTCTTTGATGGTTGGAGCT	miR482	miR482e	Solanum tuberosum	stu	3	1	22	22	0	stu-miR482e MIMAT0023601 Solanum tuberosum miR482e
EUC_00002435	CATCTCCTAAGCTCTTTCAAAG	miR482	miR482e	Solanum tuberosum	stu	3	1	22	22	0	stu-miR482e MIMAT0023601 Solanum tuberosum miR482e
EUC_00007273	TGCATCCCTTCCAAAAGTCG	miR482	miR482e	Solanum tuberosum	stu	3	3	22	20	0	stu-miR482e MIMAT0023601 Solanum tuberosum miR482e
EUC_00006981	CTTACGCAAAAGATCTGCTC	miR482	miR482e	Solanum tuberosum	stu	1	3	22	20	0	stu-miR482e MIMAT0023601 Solanum tuberosum miR482e
EUC_00006452	TCAAGAATAAATCCAGCCGT	miR5248	miR5248	Medicago truncatula	mtr	3	1	21	21	0	mtr-miR5248 MIMAT0021244 Medicago truncatula miR5248
EUC_00006691	TGAATTCATCTCCGGCATAT	miR5261	miR5261	Medicago truncatula	mtr	3	1	20	20	0	mtr-miR5261 MIMAT0021261 Medicago truncatula miR5261
EUC_00006768	CCATCAGAACTCCGAAGTTA	miR5261	miR5261	Medicago truncatula	mtr	3	2	21	20	0	mtr-miR5261 MIMAT0021261 Medicago truncatula miR5261
EUC_00006738	AAAGAAGAGGCCGGCAAGGT	miR5261	miR5261	Medicago truncatula	mtr	2	1	20	20	0	mtr-miR5261 MIMAT0021261 Medicago truncatula miR5261
EUC_00006729	CGGAGCAACAACTGATCGAA	miR5261	miR5261	Medicago truncatula	mtr	3	1	20	20	0	mtr-miR5261 MIMAT0021261 Medicago truncatula miR5261
EUC_00006753	CTCCCGAAACAAAGCTTATC	miR5261	miR5261	Medicago truncatula	mtr	3	1	20	20	0	mtr-miR5261 MIMAT0021261 Medicago truncatula miR5261
EUC_00008267	TAAAAAAGAGAGAGGTGATA	miR5261	miR5261	Medicago truncatula	mtr	1	1	20	20	0	mtr-miR5261 MIMAT0021261 Medicago truncatula miR5261
EUC_00005588	CGACTTCGATACTGATGAGTT	miR5261	miR5261	Medicago truncatula	mtr	3	1	21	21	0	mtr-miR5261 MIMAT0021261 Medicago truncatula miR5261
EUC_00003864	ATCATTCCATTCAATCAACTA	miR530	miR530a	Citrus sinensis	csi	1	1	21	21	0	csi-miR530a MIMAT0018482 Citrus sinensis miR530a
EUC_00002940	TCAGCACTAGGGTCCCCAATG	miR535	miR535a	Physcomitrella patens	ppt	0	1	21	21	0	ppt-miR535a MIMAT0003139 Physcomitrella patens miR535a
EUC_00008013	AAAGGGATAATGGTAGAAAG	miR5565	miR5565g-3p	Sorghum bicolor	sbi	3	3	22	20	0	sbi-miR5565g-3p MIMAT0026399 Sorghum bicolor miR5565g-3p
EUC_00008669	CAGGCATGCCTTCAAGAGAG	miR6214	miR6214	Hordeum vulgare	hvu	2	1	20	20	0	hvu-miR6214 MIMAT0024842 Hordeum vulgare miR6214
EUC_00008650	TTAAGAATGTTTTGACGGAA	miR6478	miR6478	Populus trichocarpa	ptc	0	1	20	20	0	ptc-miR6478 MIMAT0025220 Populus trichocarpa miR6478
EUC_00003800	CCTCGGTTTGATTTGATTCAT	miR827	miR827	Malus domestica	mdm	1	1	21	21	0	mdm-miR827 MIMAT0026028 Malus domestica miR827
EUC_00006524	GAGGCTCAAAAGTTGTTCGG	miR858	miR858	Malus domestica	mdm	0	1	20	20	0	mdm-miR858 MIMAT0026070 Malus domestica miR858
EUC_00006570	CGAGCTCCCCACGATGTTAG	miR858	miR858	Malus domestica	mdm	1	1	20	20	0	mdm-miR858 MIMAT0026070 Malus domestica miR858
EUC_00004228	ATTTTGGGATGAACAAAATAG	miR858	miR858a	Arabidopsis thaliana	ath	1	1	21	21	0	ath-miR858a MIMAT0004302 Arabidopsis thaliana miR858a
EUC_00003687	TCCAATGTCTCTCTCCCTATT	miR858	miR858b	Arabidopsis thaliana	ath	0	1	21	21	0	ath-miR858b MIMAT0022417 Arabidopsis thaliana miR858b
EUC_00003803	GATCCGAAGACAACTCCTTGA	miR858	miR858b	Arabidopsis thaliana	ath	0	1	21	21	0	ath-miR858b MIMAT0022417 Arabidopsis thaliana miR858b
EUC_00005481	TCAACTTCTTGCAATCCAAAT	miR858	miR858b	Arabidopsis thaliana	ath	2	1	21	21	0	ath-miR858b MIMAT0022417 Arabidopsis thaliana miR858b
