# Supplementary material for: Genome-wide discovery and validation of Eucalyptus small RNAs reveals variable patterns of conservation and diversity across species of Myrtaceae
Source: BMC Genomics. 2015 Dec 29;16:1113. doi: 10.1186/s12864-015-2322-6 (PMC4696225; doi:10.1186/s12864-015-2322-6)
Supplement: Additional file 4: Table S2. — Eucalyptus miRNA loci predicted by miRDeep2. (XLS 26 kb) [file 12864_2015_2322_MOESM4_ESM.xls]

## Sheet: Sheet1
CHR	START	END	STRAND	SEQ
scaffold_1	5317735	5317802	-	GTTCAGTTTCTTATGATTCAGCTTGAC
scaffold_1	29793496	29793572	+	AGGTGTCATACTAAATCTGACTATTT
scaffold_1	8964013	8964065	+	TGGATATTTCAACACTTGTTGATC
scaffold_1	26041774	26041837	+	CCTTATTGTTTTAAAGCGTGGTAC
scaffold_1	11695211	11695302	-	ATACATAAGCTCAAACCAACTGGG
scaffold_1	11978313	11978358	-	CGGGTGGGCGGTTCCCGGC
scaffold_2	37526275	37526348	-	CAATTTACATGAACTCTTGATTTTGGTAG
scaffold_2	8901361	8901433	-	ACTTGTTTGGCTAGCGGGTCGGTGCAAAT
scaffold_2	30644960	30645028	+	AAGTTTTCATCATTGAAGCTCAATAG
scaffold_2	45657154	45657208	+	CAATTTCATGGTTTTATATGAGATGG
scaffold_2	43664039	43664107	-	GCCATAAATATAAAAGCAACATTGA
scaffold_2	26919578	26919653	-	ACGTTGGCCTATGAGATTGTTGGA
scaffold_2	5713770	5713832	+	CTTGAAGAATGGTTGCCAAACACC
scaffold_2	6397973	6398027	-	GGTTCAGTTCTCGGGTAGATTCAT
scaffold_2	36162697	36162757	+	TCATATTTGATTCATAACCTGTCG
scaffold_2	36163955	36164015	+	TCATATTTGATCCATCACTTGTTG
scaffold_2	60516084	60516140	+	TGCTTTGTGCTTTCAGCATTTTTA
scaffold_2	46674871	46674940	-	TTGACCAGCCATCAGCGAGGCTCG
scaffold_2	50779484	50779539	+	TATCAACTCTCAACCAGTTTTTT
scaffold_2	50114530	50114593	-	CTAATCCTCAGGTTGTGGATTAT
scaffold_2	61600992	61601068	+	ACTCTCCCTCAAAGACTTCCAG
scaffold_2	44579347	44579420	+	AACTGCTGATCGTCCTTAGCT
scaffold_2	50114529	50114594	-	ATCCTCAGGTTGTGGATTATC
scaffold_2	21568113	21568173	+	AAATGAATATGTAGCAAGATG
scaffold_2	50757583	50757638	-	TGGAGCGGCTGTCTTCACTTT
scaffold_2	44568478	44568549	-	CTGCTGATCGTTCTTAGCTGA
scaffold_2	61600992	61601068	+	GGAAGTCTCTGGGGCGAGTGC
scaffold_2	42520479	42520565	+	TTTCCACGACTTTTTTCCTT
scaffold_2	44181267	44181328	-	CGACGGTGAACGAATGGTT
scaffold_2	46900630	46900715	+	CACTATAAGAGCTAGCCAT
scaffold_2	15501504	15501553	-	GGGCTTACACCTACTCACA
scaffold_3	17384720	17384773	-	AGGGCGGTGCTAAGCTATGACCAATTG
scaffold_3	59392853	59392910	-	AACTCCTATTTCGATGTGTCTTCTAT
scaffold_3	59725906	59725963	-	GACTCCTATTTCGATGTGTCTTCTAT
scaffold_3	46124276	46124348	-	TTGACTACAATAGTTGTGAGGAGC
scaffold_3	56270845	56270898	+	AAATATTTTCTGGTGTTTGGATTG
scaffold_3	32477079	32477159	+	ACCGTTACGAATTGCTTGAAACCG
scaffold_3	77857061	77857120	-	TTTCATGGGTTTTTCGTGGAATG
scaffold_3	33774400	33774485	-	GCTCATTTCTCTTTCCGTCAAGC
scaffold_3	63101314	63101367	+	CACCAGATTCGGTGAGCTCGCG
scaffold_3	62002495	62002571	+	TTCTGGTAAATCACTGATCCGA
scaffold_3	26337656	26337740	+	GTGAAACCTATAAAGAACCTGG
scaffold_3	16901740	16901830	-	AGCAAGGGGCCTAACGCCCTCG
scaffold_3	9674215	9674291	-	AGGTCGATTCAATGAACCATGT
scaffold_3	3925073	3925143	-	GTACGTAACTGAAAATATTTT
scaffold_3	4901554	4901642	-	TACTTCTTACCTACAATTCTG
scaffold_3	3890022	3890105	-	GGCAAGTTGTCTTTGGCTAAG
scaffold_3	63013301	63013377	+	GGGCAGTGACTTATCAGAAAA
scaffold_3	75497983	75498049	+	TCCACGCATCAATGTATTGGG
scaffold_3	39730318	39730385	-	GTTCTCCTGAACACTTCAATG
scaffold_3	22949943	22950026	+	AGCCACGGCGAGGCTCGGCCT
scaffold_3	50822629	50822714	-	TTGACAGAAGAGAGTGAGCAC
scaffold_3	6875559	6875641	-	TGACAGAAGAGAGTGAGCACA
scaffold_3	75497983	75498048	+	CTCCACGCATCAATGTATTGG
scaffold_3	37351603	37351650	-	CTTTTGTCCTCTCCAATGAA
scaffold_3	1676342	1676426	-	CGATTTTCTTCGAGCCACT
scaffold_4	40072989	40073068	-	GAATCGACTGGTTTGGTTCGGTTCTT
scaffold_4	2856070	2856121	+	GCGTTTTGTCAGTGATCACAAAAGA
scaffold_4	1945023	1945103	-	CTCACAAGTGTGTATTTTGTATTTT
scaffold_4	10342362	10342428	+	TATAAGGGGGTAGTAATGGTTCTTG
scaffold_4	32822189	32822255	+	GGGTCTATTCTCCAAACTCCAGTTG
scaffold_4	15167020	15167088	+	CCCATTTCAGTCATCAACTAGTGT
scaffold_4	4346107	4346174	+	TCAACAATGTATATCAAGCATATT
scaffold_4	32900065	32900125	+	TCTATTTTTTGTTTGTTCACTA
scaffold_4	35712130	35712215	-	AGCATGGTGGTAAAGGCATCT
scaffold_4	31262119	31262207	+	CTGCTCCCTCAAGGGCTTCTG
scaffold_4	33310144	33310235	+	GGGCTTCTTTCCTTTGGCAGG
scaffold_4	10840520	10840594	-	CTGGTAAACCAGGGTCTTGT
scaffold_4	23961816	23961893	+	GAGCAAGGTACTAACTTGG
scaffold_5	2852183	2852250	+	GTTCCATGTCCATTGGCATGGCTGTTAC
scaffold_5	17245094	17245186	-	TTCGGTTCCGAGTTACTTCTCTGGA
scaffold_5	2855160	2855226	+	TACTTAAAGAGGAAAGCTACTTGT
scaffold_5	18557831	18557881	-	TATGCTTTATTATACATAAAGAA
scaffold_5	6693118	6693185	-	CTATGAACTCTTGATTTTGGTAG
scaffold_5	8969774	8969845	+	TCTCTCCCTCAAAGACTTCCGA
scaffold_5	6697174	6697239	-	GTGTAGGGCTGTCATGGGATAG
scaffold_5	74272780	74272864	+	CGCCAAAGGAGAATTGCCCCG
scaffold_5	57892783	57892850	-	GCCCGTTTGGTTCAATTTTGG
scaffold_5	44920409	44920493	-	CGCCAAAGGAGAATTGCCCTG
scaffold_5	8969774	8969845	+	GGAGGTCTTTGAGGTGAGTCC
scaffold_5	1765810	1765855	-	TTCTGTGATTATTTTTCGTA
scaffold_6	49705890	49705951	-	CAATTATGTGCTGGCTGTTTGATCTGT
scaffold_6	36752308	36752365	+	ACCTCATATAATAGTGTTATCTTTTT
scaffold_6	34632585	34632665	+	TCCCATCAGTTTGGTCGATCATGTC
scaffold_6	35263408	35263498	+	CTGGTTAGGCTGGGCGAGGCTCGAC
scaffold_6	52395801	52395858	+	GTCTATGGTCGCAAAGGCCAGATTT
scaffold_6	32988777	32988835	-	CTCCGATTTGGGTTCATCTCTATA
scaffold_6	34888415	34888474	+	TACTCATCCGTACTTTAATCTTA
scaffold_6	41845398	41845449	+	ATTGTTATCAAACGGGTTTCTTT
scaffold_6	49869821	49869904	-	GCTCAGGACAATGCCCATTAC
scaffold_6	46457329	46457419	-	TCGCGGCCAGGGCTCCAGATC
scaffold_6	44575129	44575214	+	CATGGTATTTTGTTACCTCCG
scaffold_7	50327614	50327699	-	CCCCGAGAATGTGTAAGCGTGGTTATTT
scaffold_7	21948032	21948097	-	TCGAGAGTATCGGAGAGTATCGAAC
scaffold_7	6629417	6629499	+	CCAGCACTGCCAATTGCTGGAGGTA
scaffold_7	52336538	52336606	-	CACTTATTTTCAGATATACATTCA
scaffold_7	19481917	19481972	+	CCAATTTTTCTATTCAAATGTTCT
scaffold_7	40119641	40119697	-	ATGATCAACGGCTGTGATGGACTC
scaffold_7	25658926	25659002	+	GCCACCACGTCAGCGATTTTCAAC
scaffold_7	35709030	35709106	-	TTTAATATTGCTTTTATCATTCAA
scaffold_7	7116505	7116568	+	ATTTGAGTAACCGAACCTTTCTC
scaffold_7	13245381	13245458	+	AGGTCGATTCAATAGAACCATGT
scaffold_7	6542066	6542138	-	AGAATTTGGTGGAGCTGGAGAC
scaffold_7	40120146	40120236	-	TCTTGCCAATACCACCCATGCC
scaffold_7	33275771	33275832	+	TAGCAACTGTGCTAGGGACCGT
scaffold_7	44038972	44039057	-	TGTTTATGTTTAAAAATTGTTA
scaffold_7	43755423	43755507	-	GTTCTCCTGAACACTTCAATA
scaffold_7	43810578	43810662	-	GTTCTCCTGAGCACTTCAATG
scaffold_7	27629283	27629350	+	GCCCATTTGGTTCAACTTTGG
scaffold_7	18424906	18424950	+	TGATATGCCACGGAAGAATAG
scaffold_7	33275052	33275123	+	GCTGGTTGGGCAGCTAAGGAG
scaffold_7	40120146	40120236	-	CATGGGTCGTTTGGTGAGAGG
scaffold_7	43681334	43681424	-	GTTCTCCTGAGCACTTCACTG
scaffold_7	43692473	43692557	-	ATTCTCCTGAACACTTCAATG
scaffold_7	35441197	35441255	+	ACTTCTGACGGACGTGGGAAA
scaffold_7	35441198	35441255	+	CTTCTGACGGACGTGGGAAAG
scaffold_7	18342016	18342088	-	GACGATAGTTCATGCACGAAT
scaffold_7	41617841	41617898	+	GGTTTGGTTTCAAGATTAATT
scaffold_7	23809792	23809871	-	AAGTCCTTAGTCAGAGGTG
scaffold_8	31126504	31126554	+	GTCGTTGTCAGTGTTGTCGTCTTCG
scaffold_8	31133935	31134009	+	GTAATTCAACATGTTATTGTCATTG
scaffold_8	49196511	49196574	+	GTTTCGAAATTGAAATGGCTTGCC
scaffold_8	38204273	38204339	+	TTGACGTTGTTCAATGCTATAAAA
scaffold_8	17410401	17410490	-	CCCCATGGGGTCTCAATCAATCTC
scaffold_8	8730809	8730857	-	AATAGAGTTGATCCTCGGTCTTA
scaffold_8	69574908	69574983	+	GCATTCGGCCGAATGCTAAAAGC
scaffold_8	7443115	7443186	+	AGATCACGCTGGCAGCTTCATC
scaffold_8	1973507	1973571	+	TCCTACTTAGCCGCCCAATCAA
scaffold_8	5335410	5335487	-	CCCTTGCAAGTTTATCCGGTG
scaffold_8	36363532	36363612	+	ATGTCAAGCTTAAAATCAAAT
scaffold_8	32371749	32371829	+	ATCTCAAGCTCAAAATCAAAT
scaffold_8	62733436	62733501	-	AGATCATCTGGCAGTTTCAAC
scaffold_8	49907090	49907161	-	AGATCATGTGGCATCTTCACC
scaffold_8	53906658	53906740	-	TGCTGCAAGTACTCAATGCCC
scaffold_8	19256241	19256320	-	AATGCATGAATCAGGTCCATG
scaffold_8	7443112	7443183	-	GATCATGTGGCAGCTTCACC
scaffold_8	59285796	59285842	+	TGGGTCCGCATGACCTCAGG
scaffold_9	28910581	28910654	+	TCTTTGTTTCTTTCGTTTGGTTGTTG
scaffold_9	8685865	8685936	-	CTTGCATCAAATCAGCAGTGGTCTTC
scaffold_9	20015643	20015724	-	TCCTTGCTTCTCCCTCATGCAAAGC
scaffold_9	19201822	19201892	-	AATCCCGAGAGACATTCAATAAAT
scaffold_9	23230509	23230566	+	CATGAAATAGAGTGGAACGAGCCC
scaffold_9	578357	578415	+	ACCTTGGGCTTTTAGCCTTCTAAA
scaffold_9	38159437	38159505	+	GCAAAGACTTCTTCAATAAATGC
scaffold_9	28998996	28999082	+	CCGTCTCTTCCTGCGACAAGATG
scaffold_9	19977754	19977836	-	TGGCTTCTCCCTCACGCAAAGC
scaffold_9	891672	891747	+	CAATGTCGTCCTTGATCTTGA
scaffold_9	23843047	23843109	-	TCAAGAATTTGACTTTCAAAG
scaffold_9	26196287	26196368	+	TACTCCAGGCTACTTTCAATA
scaffold_9	22353844	22353900	+	TGCCGGATCGTACGAAGTTAG
scaffold_9	28988680	28988747	+	TGCCATCCTTCTACGACATGA
scaffold_9	33470517	33470600	-	TGTCGTTTTTTTGCAGTCAAA
scaffold_9	364030	364074	-	CAGAGGCACCGAATTAGAAT
scaffold_10	24405493	24405580	-	TGGGTCGGTCCTTGATCCTGGAATTCC
scaffold_10	28846438	28846508	+	CCAATATTAAACAAGTTTCTATTCTTT
scaffold_10	10953566	10953659	+	TTCACAATATTCCTCTCTTTTCTCC
scaffold_10	17647583	17647649	+	CGCGCTCGCCGATCTGGTGAGTCTC
scaffold_10	10795415	10795496	+	AGGAACGTGAAACTTACTTGAATC
scaffold_10	19921359	19921442	-	AATCAAATCCTAAAACTTTTCAAA
scaffold_10	2618247	2618332	-	TCCAAAGGGATCGCATTGATCC
scaffold_10	19349778	19349829	-	GTCACTAGGCCTCGACCTTGG
scaffold_10	2618246	2618332	-	ATCATGCTATCCCTTTGGATA
scaffold_10	12142684	12142773	+	TTTTAAGGTCTTGCTAAGGAC
scaffold_10	2618247	2618332	-	GATCATGCTATCCCTTTGGAT
scaffold_11	29739765	29739832	+	GTAGGATATGGTGAGGTCACAAAGTTG
scaffold_11	19890922	19890989	+	TTGACTTATTCCAAATTCCAAAGTTG
scaffold_11	40625339	40625414	-	CGGGTTAGTCGGAACCATTGATCA
scaffold_11	40625339	40625416	-	ACCGGGTTAGTCGGAACCATTGAT
scaffold_11	40625335	40625416	-	ATGGTTGTGATTGACTCGGTCCAT
scaffold_11	42245591	42245653	-	CGAGAAAGTTGAAAGCCCAAGGCA
scaffold_11	23723532	23723619	-	TCTTCTCTTCCACAATGTTGAA
scaffold_11	17541956	17542042	-	TCTTCTCTTCCGCAATGTTCAA
scaffold_11	43275663	43275749	+	TCTTCCATTTTCCCTCCTCTT
scaffold_11	35304042	35304120	-	TGTTGGAATGGCTCAATCATA
scaffold_11	42264074	42264150	+	GATCATGCTGGTTGCTTCAAC
scaffold_11	42711502	42711549	-	TGAGGTCACGCAGACCTCAGG
scaffold_11	35304044	35304120	-	TGATTGAGCCGTGCCAATA
scaffold_14	394174	394259	-	TCTGACACCACACGAAGGCTCTTGG
scaffold_15	716199	716243	-	GACAGGCCTTCCGTTTGATCC
scaffold_17	442459	442537	+	AGGACTTCTACCACAGAATAGCTCGATT
scaffold_30	354806	354899	-	TGACAAAATGTTTCTGTCAGTCTAG
scaffold_189	55584	55672	-	TTTTCGGTTCGGTTTTTGATAT
scaffold_211	32461	32506	+	CGGGCGGGCGGTTCCCGAC
scaffold_294	55725	55795	+	AAATTAATATGCAGCAAGATG
scaffold_381	4797	4869	-	TCTTGGATGTCTTCAAGGAAAC
scaffold_465	5280	5352	-	AACGATAGTTCATGCACGAAT
scaffold_483	21818	21903	-	CCGTCTCTTCCCTGCGACAAGA
scaffold_561	10551	10599	+	ACCGTGGTGAAGTCCGTTTATTGA
scaffold_741	4307	4385	+	ACTCGTCAATCTTACTTGGGA
scaffold_1479	3380	3454	+	CGAGCCAAAAACGACGCCGTTTTG
scaffold_1620	6026	6075	-	ATGAGAATAGACATGTCTCCTTGT
scaffold_1788	1713	1783	+	TGTCTCTTGGTTAAGAGTATA
scaffold_4999	2578	2681	-	ACGATTTGCCGGGTCGAGATTTCG
