# Supplementary material for: Genome-wide discovery and validation of Eucalyptus small RNAs reveals variable patterns of conservation and diversity across species of Myrtaceae
Source: BMC Genomics. 2015 Dec 29;16:1113. doi: 10.1186/s12864-015-2322-6 (PMC4696225; doi:10.1186/s12864-015-2322-6)
Supplement: Additional file 7: Table S4. — Targets from degradome sequencing for BRASUZ1 21 bp RNAs - leaves. (XLS 30 kb) [file 12864_2015_2322_MOESM7_ESM.xls]

## Sheet: Sheet1
Chromosome Name	Strand	Gene Start (bp)	Gene End (bp)	Transcript Name	PFAM ID	PFAM Description
scaffold_1	-1	5180299	5181584	Eucgr.A00368.1	PF02365	No apical meristem (NAM) protein
scaffold_1	-1	13624642	13626669	Eucgr.A00836.1	PF01535	PPR repeat
scaffold_1	1	14653107	14655116	Eucgr.A00921.1	PF02535	ZIP Zinc transporter
scaffold_1	-1	18327635	18329322	Eucgr.A01182.1	PF00847	AP2 domain
scaffold_1	-1	20787517	20788020	Eucgr.A01285.1
scaffold_1	1	22696409	22699433	Eucgr.A01425.1	PF01182	Glucosamine-6-phosphate isomerases/6-phosphogluconolactonase
scaffold_1	1	23612920	23618474	Eucgr.A01514.1	PF00149	Calcineurin-like phosphoesterase
scaffold_1	-1	23938369	23941105	Eucgr.A01534.1	PF08879	WRC
scaffold_1	-1	23938369	23941105	Eucgr.A01534.1	PF08880	QLQ
scaffold_1	-1	39326466	39329576	Eucgr.A02892.1	PF07690	Major Facilitator Superfamily
scaffold_2	1	1016303	1027794	Eucgr.B00041.1
scaffold_2	-1	7542142	7547071	Eucgr.B00600.6	PF03009	Glycerophosphoryl diester phosphodiesterase family
scaffold_2	-1	16723600	16728484	Eucgr.B01064.1	PF00931	NB-ARC domain
scaffold_2	-1	16723600	16728484	Eucgr.B01064.1	PF01582	TIR domain
scaffold_2	-1	23917879	23919338	Eucgr.B01458.1	PF01161	Phosphatidylethanolamine-binding protein
scaffold_2	1	34800332	34805692	Eucgr.B01856.1	PF00931	NB-ARC domain
scaffold_2	1	34800332	34805692	Eucgr.B01856.1	PF00560	Leucine Rich Repeat
scaffold_2	1	36811273	36813609	Eucgr.B01956.1	PF00931	NB-ARC domain
scaffold_2	1	36811273	36813609	Eucgr.B01956.1	PF01582	TIR domain
scaffold_2	-1	37029618	37030664	Eucgr.B01964.1	PF00249	Myb-like DNA-binding domain
scaffold_2	1	37983523	37989678	Eucgr.B02032.1	PF01529	DHHC zinc finger domain
scaffold_2	-1	43759261	43763469	Eucgr.B02253.1	PF00294	pfkB family carbohydrate kinase
scaffold_2	-1	47782294	47787146	Eucgr.B02569.1
scaffold_2	1	47921807	47928933	Eucgr.B02585.2	PF04601	Protein of unknown function (DUF569)
scaffold_2	-1	48130592	48135988	Eucgr.B02610.1	PF01268	Formate--tetrahydrofolate ligase
scaffold_2	-1	50754189	50755025	Eucgr.B02765.1
scaffold_2	1	56015879	56020600	Eucgr.B03106.1	PF00010	Helix-loop-helix DNA-binding domain
scaffold_2	-1	59826679	59828428	Eucgr.B03518.1	PF03110	SBP domain
scaffold_2	1	61409827	61415520	Eucgr.B03695.1	PF01370	NAD dependent epimerase/dehydratase family
scaffold_2	-1	62941463	62944608	Eucgr.B03905.1	PF00069	Protein kinase domain
scaffold_2	1	63166266	63171416	Eucgr.B03924.1	PF08417	Pheophorbide a oxygenase
scaffold_2	1	63166266	63171416	Eucgr.B03924.1	PF00355	Rieske [2Fe-2S] domain
scaffold_3	-1	7592806	7594250	Eucgr.C00409.1	PF01582	TIR domain
scaffold_3	-1	7592806	7594250	Eucgr.C00409.1	PF00931	NB-ARC domain
scaffold_3	-1	9598697	9602104	Eucgr.C00542.1	PF00854	POT family
scaffold_3	-1	11491881	11497532	Eucgr.C00628.3	PF01612	3'-5' exonuclease
scaffold_3	-1	11491881	11497532	Eucgr.C00628.3	PF00013	KH domain
scaffold_3	1	12800900	12808097	Eucgr.C00764.1	PF01388	ARID/BRIGHT DNA binding domain
scaffold_3	1	13551617	13553877	Eucgr.C00823.1	PF08879	WRC
scaffold_3	1	13551617	13553877	Eucgr.C00823.1	PF08880	QLQ
scaffold_3	1	23465096	23465993	Eucgr.C01456.1
scaffold_3	1	23929214	23933536	Eucgr.C01481.1	PF01582	TIR domain
scaffold_3	1	23929214	23933536	Eucgr.C01481.1	PF00931	NB-ARC domain
scaffold_3	-1	49186285	49189157	Eucgr.C02570.1	PF00931	NB-ARC domain
scaffold_3	-1	49186285	49189157	Eucgr.C02570.1	PF01582	TIR domain
scaffold_3	1	50463757	50465442	Eucgr.C02644.1	PF00931	NB-ARC domain
scaffold_3	-1	50653176	50657554	Eucgr.C02654.1	PF00931	NB-ARC domain
scaffold_3	-1	50653176	50657554	Eucgr.C02654.1	PF01582	TIR domain
scaffold_3	1	71923068	71927605	Eucgr.C03843.1	PF01582	TIR domain
scaffold_3	-1	74311496	74316525	Eucgr.C03975.1	PF00931	NB-ARC domain
scaffold_3	-1	74311496	74316525	Eucgr.C03975.1	PF01582	TIR domain
scaffold_3	1	76199729	76204951	Eucgr.C04139.1	PF12590	Acyl-ATP thioesterase
scaffold_3	1	76199729	76204951	Eucgr.C04139.1	PF01643	Acyl-ACP thioesterase
scaffold_4	1	8082761	8084851	Eucgr.D00446.1	PF00139	Legume lectin domain
scaffold_4	1	8082761	8084851	Eucgr.D00446.1	PF00069	Protein kinase domain
scaffold_4	1	8874042	8875518	Eucgr.D00493.1	PF08246	Cathepsin propeptide inhibitor domain (I29)
scaffold_4	1	8874042	8875518	Eucgr.D00493.1	PF00112	Papain family cysteine protease
scaffold_4	-1	21214749	21220560	Eucgr.D01166.1	PF00406	Adenylate kinase
scaffold_4	-1	22107183	22108982	Eucgr.D01225.1	PF02298	Plastocyanin-like domain
scaffold_4	1	25455238	25458154	Eucgr.D01430.1	PF00071	Ras family
scaffold_4	1	30478563	30479253	Eucgr.D01649.1	PF00097	Zinc finger, C3HC4 type (RING finger)
scaffold_4	-1	31055420	31059719	Eucgr.D01704.1	PF00515	Tetratricopeptide repeat
scaffold_4	1	32364510	32372041	Eucgr.D01835.1	PF02225	PA domain
scaffold_4	1	32364510	32372041	Eucgr.D01835.1	PF04258	Signal peptide peptidase
scaffold_4	1	36304160	36306872	Eucgr.D02207.1	PF00076	RNA recognition motif. (a.k.a. RRM, RBD, or RNP domain)
scaffold_4	-1	41404421	41411442	Eucgr.D02660.1	PF00931	NB-ARC domain
scaffold_4	-1	41404421	41411442	Eucgr.D02660.1	PF01582	TIR domain
scaffold_5	-1	739918	741022	Eucgr.E00080.1	PF01200	Ribosomal protein S28e
scaffold_5	-1	1844809	1849477	Eucgr.E00182.1	PF03332	Eukaryotic phosphomannomutase
scaffold_5	1	3842200	3849862	Eucgr.E00406.1	PF00441	Acyl-CoA dehydrogenase, C-terminal domain
scaffold_5	1	3842200	3849862	Eucgr.E00406.1	PF02770	Acyl-CoA dehydrogenase, middle domain
scaffold_5	1	3842200	3849862	Eucgr.E00406.1	PF01756	Acyl-CoA oxidase
scaffold_5	1	4086335	4093988	Eucgr.E00426.1	PF11875	Domain of unknown function (DUF3395)
scaffold_5	1	4086335	4093988	Eucgr.E00426.1	PF00226	DnaJ domain
scaffold_5	1	6434983	6436778	Eucgr.E00671.1
scaffold_5	1	8969542	8970351	Eucgr.E00852.1
scaffold_5	1	9543695	9547339	Eucgr.E00913.1	PF00931	NB-ARC domain
scaffold_5	1	14976782	14983632	Eucgr.E01335.2	PF01501	Glycosyl transferase family 8
scaffold_5	1	23013071	23035080	Eucgr.E01764.1	PF00271	Helicase conserved C-terminal domain
scaffold_5	1	23013071	23035080	Eucgr.E01764.1	PF00176	SNF2 family N-terminal domain
scaffold_5	1	23225992	23232414	Eucgr.E01785.1	PF03914	CBF/Mak21 family
scaffold_5	1	23225992	23232414	Eucgr.E01785.1	PF07540	Nucleolar complex-associated protein
scaffold_5	-1	73797665	73798969	Eucgr.E04322.1	PF00254	FKBP-type peptidyl-prolyl cis-trans isomerase
scaffold_5	-1	73866669	73873940	Eucgr.E04332.1	PF04045	Arp2/3 complex, 34 kD subunit p34-Arc
scaffold_6	1	1810478	1814263	Eucgr.F00092.1	PF03909	BSD domain
scaffold_6	-1	7745525	7748458	Eucgr.F00587.1
scaffold_6	-1	13558346	13562235	Eucgr.F01030.1	PF01453	D-mannose binding lectin
scaffold_6	-1	13558346	13562235	Eucgr.F01030.1	PF08276	PAN-like domain
scaffold_6	-1	13558346	13562235	Eucgr.F01030.1	PF11883	Domain of unknown function (DUF3403)
scaffold_6	-1	13558346	13562235	Eucgr.F01030.1	PF07714	Protein tyrosine kinase
scaffold_6	-1	13558346	13562235	Eucgr.F01030.1	PF00954	S-locus glycoprotein family
scaffold_6	-1	15298862	15300477	Eucgr.F01202.1
scaffold_6	1	17055408	17059059	Eucgr.F01325.1	PF00931	NB-ARC domain
scaffold_6	1	17055408	17059059	Eucgr.F01325.1	PF00560	Leucine Rich Repeat
scaffold_6	1	17055408	17059059	Eucgr.F01325.1	PF01582	TIR domain
scaffold_6	-1	25099862	25100794	Eucgr.F01898.1
scaffold_6	1	27473505	27476591	Eucgr.F02053.1
scaffold_6	1	36198709	36201974	Eucgr.F02650.1	PF07731	Multicopper oxidase
scaffold_6	1	36198709	36201974	Eucgr.F02650.1	PF07732	Multicopper oxidase
scaffold_6	1	36198709	36201974	Eucgr.F02650.1	PF00394	Multicopper oxidase
scaffold_6	1	37015862	37023190	Eucgr.F02744.2	PF00107	Zinc-binding dehydrogenase
scaffold_6	1	37015862	37023190	Eucgr.F02744.2	PF08240	Alcohol dehydrogenase GroES-like domain
scaffold_6	1	37914174	37918067	Eucgr.F02820.1
scaffold_6	1	39247644	39251553	Eucgr.F02955.1	PF00724	NADH:flavin oxidoreductase / NADH oxidase family
scaffold_6	-1	39814833	39815458	Eucgr.F03026.1
scaffold_6	1	40179247	40186494	Eucgr.F03076.1	PF00481	Protein phosphatase 2C
scaffold_6	1	40286109	40289680	Eucgr.F03088.1
scaffold_6	-1	41716944	41718260	Eucgr.F03253.1	PF00076	RNA recognition motif. (a.k.a. RRM, RBD, or RNP domain)
scaffold_6	-1	45142591	45146695	Eucgr.F03684.1
scaffold_6	1	48160867	48163271	Eucgr.F03993.1
scaffold_6	-1	49936918	49940291	Eucgr.F04172.1	PF00931	NB-ARC domain
scaffold_6	-1	52461066	52464820	Eucgr.F04355.1	PF01699	Sodium/calcium exchanger protein
scaffold_6	-1	53764886	53765993	Eucgr.F04482.1	PF08768	Domain of unknown function (DUF1794)
scaffold_7	-1	18202975	18206366	Eucgr.G01053.1	PF02365	No apical meristem (NAM) protein
scaffold_7	-1	18328086	18331435	Eucgr.G01060.1	PF02365	No apical meristem (NAM) protein
scaffold_7	1	20076258	20081234	Eucgr.G01198.2	PF00450	Serine carboxypeptidase
scaffold_7	1	24632016	24633531	Eucgr.G01424.1	PF00069	Protein kinase domain
scaffold_7	-1	25293230	25296108	Eucgr.G01469.1	PF07859	alpha/beta hydrolase fold
scaffold_7	1	27578774	27581444	Eucgr.G01573.1	PF00931	NB-ARC domain
scaffold_7	1	27578774	27581444	Eucgr.G01573.1	PF01582	TIR domain
scaffold_7	1	32483395	32486800	Eucgr.G01758.1	PF02365	No apical meristem (NAM) protein
scaffold_7	-1	33370133	33371737	Eucgr.G01810.1	PF08100	Dimerisation domain
scaffold_7	-1	33370133	33371737	Eucgr.G01810.1	PF00891	O-methyltransferase
scaffold_7	-1	35939866	35941201	Eucgr.G01984.1	PF02365	No apical meristem (NAM) protein
scaffold_7	1	43180220	43182493	Eucgr.G02462.1
scaffold_7	1	44013029	44017210	Eucgr.G02552.1	PF00989	PAS fold
scaffold_7	1	45089818	45095449	Eucgr.G02698.1	PF07690	Major Facilitator Superfamily
scaffold_7	-1	48913435	48916667	Eucgr.G03023.2	PF00412	LIM domain
scaffold_7	-1	51588474	51590419	Eucgr.G03346.1	PF00400	WD domain, G-beta repeat
scaffold_8	-1	9096784	9101421	Eucgr.H00684.1	PF03029	Conserved hypothetical ATP binding protein
scaffold_8	1	12497447	12501220	Eucgr.H01023.1	PF00931	NB-ARC domain
scaffold_8	-1	17356589	17359378	Eucgr.H01463.1
scaffold_8	-1	20917944	20920236	Eucgr.H01707.2	PF00931	NB-ARC domain
scaffold_8	-1	20917944	20920236	Eucgr.H01707.2	PF01582	TIR domain
scaffold_8	-1	26791982	26793811	Eucgr.H02058.1	PF00931	NB-ARC domain
scaffold_8	-1	26791982	26793811	Eucgr.H02058.1	PF01582	TIR domain
scaffold_8	-1	27017262	27020507	Eucgr.H02074.1	PF00931	NB-ARC domain
scaffold_8	-1	27017262	27020507	Eucgr.H02074.1	PF01582	TIR domain
scaffold_8	1	36965554	36967698	Eucgr.H02634.1	PF06955	Xyloglucan endo-transglycosylase (XET) C-terminus
scaffold_8	1	36965554	36967698	Eucgr.H02634.1	PF00722	Glycosyl hydrolases family 16
scaffold_8	1	38909494	38915169	Eucgr.H02732.1	PF00201	UDP-glucoronosyl and UDP-glucosyl transferase
scaffold_8	1	43209577	43213395	Eucgr.H02958.1	PF12043	Domain of unknown function (DUF3527)
scaffold_8	1	47534079	47536160	Eucgr.H03223.1	PF00398	Ribosomal RNA adenine dimethylase
scaffold_8	1	55390022	55394372	Eucgr.H03796.1	PF00931	NB-ARC domain
scaffold_8	1	55390022	55394372	Eucgr.H03796.1	PF01582	TIR domain
scaffold_8	1	55493594	55498118	Eucgr.H03809.1	PF00931	NB-ARC domain
scaffold_8	1	55493594	55498118	Eucgr.H03809.1	PF01582	TIR domain
scaffold_8	1	55767977	55771656	Eucgr.H03827.1	PF00931	NB-ARC domain
scaffold_8	1	55767977	55771656	Eucgr.H03827.1	PF00560	Leucine Rich Repeat
scaffold_8	-1	68206000	68228997	Eucgr.H04784.1	PF02092	Glycyl-tRNA synthetase beta subunit
scaffold_8	-1	68206000	68228997	Eucgr.H04784.1	PF02091	Glycyl-tRNA synthetase alpha subunit
scaffold_8	-1	71430033	71431878	Eucgr.H04987.1	PF03071	GNT-I family
scaffold_9	1	5983261	6000728	Eucgr.I00310.1
scaffold_9	1	21221594	21228934	Eucgr.I01027.1
scaffold_9	-1	23491875	23493982	Eucgr.I01274.1
scaffold_9	-1	27770195	27774303	Eucgr.I01778.2	PF01327	Polypeptide deformylase
scaffold_9	1	30940168	30943242	Eucgr.I02120.1	PF03639	Glycosyl hydrolase family 81
scaffold_9	1	33817989	33828454	Eucgr.I02329.1	PF03635	Vacuolar protein sorting-associated protein 35
scaffold_9	-1	37497292	37500431	Eucgr.I02610.1	PF06747	CHCH domain
scaffold_9	1	37568742	37586184	Eucgr.I02627.1	PF12157	Protein of unknown function (DUF3591)
scaffold_9	1	37568742	37586184	Eucgr.I02627.1	PF00439	Bromodomain
scaffold_9	1	37568742	37586184	Eucgr.I02627.1	PF00240	Ubiquitin family
scaffold_9	1	37568742	37586184	Eucgr.I02627.1	PF09247	TATA box-binding protein binding
scaffold_10	-1	13667257	13672218	Eucgr.J01227.1
scaffold_10	-1	18736682	18744787	Eucgr.J01462.2
scaffold_10	-1	21142882	21150374	Eucgr.J01621.1	PF09326	Domain of unknown function (DUF1982)
scaffold_10	-1	21142882	21150374	Eucgr.J01621.1	PF00111	2Fe-2S iron-sulfur cluster binding domain
scaffold_10	-1	21142882	21150374	Eucgr.J01621.1	PF00384	Molybdopterin oxidoreductase
scaffold_10	-1	21142882	21150374	Eucgr.J01621.1	PF10588	NADH-ubiquinone oxidoreductase-G iron-sulfur binding region
scaffold_10	-1	21454450	21459251	Eucgr.J01646.1	PF00071	Ras family
scaffold_10	1	24710132	24714044	Eucgr.J01861.1	PF07228	Stage II sporulation protein E (SpoIIE)
scaffold_10	1	29280395	29282509	Eucgr.J02333.1	PF01344	Kelch motif
scaffold_10	1	33225666	33227650	Eucgr.J02678.1	PF01433	Peptidase family M1
scaffold_10	-1	35179101	35180806	Eucgr.J02816.1	PF00249	Myb-like DNA-binding domain
scaffold_10	-1	37071140	37072807	Eucgr.J02983.1	PF09072	Translation machinery associated TMA7
scaffold_11	1	14225440	14229850	Eucgr.K01136.1	PF05097	Protein of unknown function (DUF688)
scaffold_11	-1	19821533	19825306	Eucgr.K01625.1	PF03807	NADP oxidoreductase coenzyme F420-dependent
scaffold_11	-1	27989069	27990127	Eucgr.K02102.1	PF04526	Protein of unknown function (DUF568)
scaffold_11	-1	32681508	32684779	Eucgr.K02550.1
scaffold_11	1	35299909	35303048	Eucgr.K02708.1	PF03110	SBP domain
scaffold_11	-1	38052511	38053384	Eucgr.K02991.1
scaffold_78	1	41646	45986	Eucgr.L00876.1	PF06479	Ribonuclease 2-5A
scaffold_189	1	47170	49890	Eucgr.L01352.1
scaffold_413	-1	14609	15340	Eucgr.L01850.1	PF02798	Glutathione S-transferase, N-terminal domain
scaffold_413	-1	14609	15340	Eucgr.L01850.1	PF00043	Glutathione S-transferase, C-terminal domain
scaffold_678	1	5274	6197	Eucgr.L02197.1
scaffold_681	-1	13460	15784	Eucgr.L02202.1	PF02365	No apical meristem (NAM) protein
scaffold_2634	1	885	2433	Eucgr.L03304.1
scaffold_2825	1	329	4665	Eucgr.L03359.1	PF01145	SPFH domain / Band 7 family
