# Supplementary material for: Genome-wide discovery and validation of Eucalyptus small RNAs reveals variable patterns of conservation and diversity across species of Myrtaceae
Source: BMC Genomics. 2015 Dec 29;16:1113. doi: 10.1186/s12864-015-2322-6 (PMC4696225; doi:10.1186/s12864-015-2322-6)
Supplement: Additional file 8: Targets from degradome sequencing for BRASUZ1 21 bp RNAs - xylem. — (XLS 50 kb) [file 12864_2015_2322_MOESM8_ESM.xls]

## Sheet: Sheet1
Chromosome Name	Strand	Gene Start (bp)	Gene End (bp)	Transcript Name	PFAM ID	PFAM Description
scaffold_1	-1	3699188	3702324	Eucgr.A00287.1	PF08806	Sep15/SelM redox domain
scaffold_1	-1	5233549	5235828	Eucgr.A00373.1	PF00582	Universal stress protein family
scaffold_1	-1	5263514	5265252	Eucgr.A00378.2	PF00428	60s Acidic ribosomal protein
scaffold_1	-1	5736664	5741780	Eucgr.A00406.1	PF00996	GDP dissociation inhibitor
scaffold_1	1	8595129	8598457	Eucgr.A00530.2	PF03005	Arabidopsis proteins of unknown function
scaffold_1	-1	9137936	9141770	Eucgr.A00566.3
scaffold_1	-1	13624642	13626669	Eucgr.A00836.1	PF01535	PPR repeat
scaffold_1	-1	13651120	13652935	Eucgr.A00842.1	PF01535	PPR repeat
scaffold_1	1	17886879	17889798	Eucgr.A01153.2	PF00230	Major intrinsic protein
scaffold_1	-1	22027967	22037542	Eucgr.A01367.1	PF10150	Ribonuclease E/G family
scaffold_1	-1	22027967	22037542	Eucgr.A01367.1	PF00686	Starch binding domain
scaffold_1	-1	22321761	22323942	Eucgr.A01386.1	PF01849	NAC domain
scaffold_1	-1	22321761	22323942	Eucgr.A01386.1	PF00627	UBA/TS-N domain
scaffold_1	1	22484431	22488880	Eucgr.A01397.1	PF00891	O-methyltransferase
scaffold_1	1	22484431	22488880	Eucgr.A01397.1	PF08100	Dimerisation domain
scaffold_1	-1	24198426	24201378	Eucgr.A01538.1	PF00274	Fructose-bisphosphate aldolase class-I
scaffold_1	1	29937662	29940238	Eucgr.A01929.2	PF00281	Ribosomal protein L5
scaffold_1	1	29937662	29940238	Eucgr.A01929.2	PF00673	ribosomal L5P family C-terminus
scaffold_1	-1	30305185	30313964	Eucgr.A01959.1	PF00149	Calcineurin-like phosphoesterase
scaffold_1	-1	30305185	30313964	Eucgr.A01959.1	PF00515	Tetratricopeptide repeat
scaffold_1	-1	30305185	30313964	Eucgr.A01959.1	PF08321	PPP5
scaffold_1	-1	32539244	32543050	Eucgr.A02190.1	PF00067	Cytochrome P450
scaffold_1	-1	34758496	34763234	Eucgr.A02404.1	PF00069	Protein kinase domain
scaffold_1	-1	35580549	35582410	Eucgr.A02495.1	PF01157	Ribosomal protein L21e
scaffold_1	1	36188884	36194094	Eucgr.A02570.1	PF02045	CCAAT-binding transcription factor (CBF-B/NF-YA) subunit B
scaffold_1	-1	38510540	38515178	Eucgr.A02797.1
scaffold_2	1	4338344	4342287	Eucgr.B00299.1	PF00892	EamA-like transporter family
scaffold_2	1	4338344	4342287	Eucgr.B00299.1	PF03151	Triose-phosphate Transporter family
scaffold_2	1	5039153	5043320	Eucgr.B00370.1	PF00515	Tetratricopeptide repeat
scaffold_2	1	5066982	5068746	Eucgr.B00373.1	PF00249	Myb-like DNA-binding domain
scaffold_2	-1	10345362	10353613	Eucgr.B00852.1	PF03143	Elongation factor Tu C-terminal domain
scaffold_2	-1	10345362	10353613	Eucgr.B00852.1	PF03144	Elongation factor Tu domain 2
scaffold_2	-1	10345362	10353613	Eucgr.B00852.1	PF00009	Elongation factor Tu GTP binding domain
scaffold_2	-1	13330399	13333202	Eucgr.B00944.1	PF00314	Thaumatin family
scaffold_2	-1	13361876	13367370	Eucgr.B00946.1	PF08241	Methyltransferase domain
scaffold_2	-1	20018832	20026802	Eucgr.B01228.1	PF03110	SBP domain
scaffold_2	1	23354139	23361133	Eucgr.B01418.1	PF02020	eIF4-gamma/eIF5/eIF2-epsilon
scaffold_2	1	24442894	24445815	Eucgr.B01479.1	PF04720	Protein of unknown function (DUF506)
scaffold_2	-1	26443623	26445283	Eucgr.B01584.1
scaffold_2	-1	36235782	36238311	Eucgr.B01910.1	PF05564	Dormancy/auxin associated protein
scaffold_2	1	43551718	43556874	Eucgr.B02229.1	PF08263	Leucine rich repeat N-terminal domain
scaffold_2	1	43551718	43556874	Eucgr.B02229.1	PF07714	Protein tyrosine kinase
scaffold_2	1	44180060	44182798	Eucgr.B02316.1	PF07732	Multicopper oxidase
scaffold_2	1	44180060	44182798	Eucgr.B02316.1	PF07731	Multicopper oxidase
scaffold_2	1	44180060	44182798	Eucgr.B02316.1	PF00394	Multicopper oxidase
scaffold_2	-1	44510002	44513443	Eucgr.B02350.1	PF03514	GRAS family transcription factor
scaffold_2	-1	47015520	47022420	Eucgr.B02486.1	PF02469	Fasciclin domain
scaffold_2	-1	50754189	50755025	Eucgr.B02765.1
scaffold_2	1	58433403	58443546	Eucgr.B03357.1	PF00587	tRNA synthetase class II core domain (G, H, P, S and T)
scaffold_2	1	58433403	58443546	Eucgr.B03357.1	PF07973	Threonyl and Alanyl tRNA synthetase second additional domain
scaffold_2	1	58433403	58443546	Eucgr.B03357.1	PF02824	TGS domain
scaffold_2	1	58433403	58443546	Eucgr.B03357.1	PF03129	Anticodon binding domain
scaffold_2	-1	58641880	58648497	Eucgr.B03379.1	PF00676	Dehydrogenase E1 component
scaffold_2	1	59131670	59133974	Eucgr.B03433.1	PF01199	Ribosomal protein L34e
scaffold_2	-1	59707186	59711577	Eucgr.B03500.1	PF03110	SBP domain
scaffold_2	1	59740021	59742052	Eucgr.B03507.1	PF02136	Nuclear transport factor 2 (NTF2) domain
scaffold_2	1	60293161	60294955	Eucgr.B03573.1	PF01157	Ribosomal protein L21e
scaffold_2	-1	61876377	61878805	Eucgr.B03766.1
scaffold_2	-1	62471102	62473336	Eucgr.B03849.1	PF00111	2Fe-2S iron-sulfur cluster binding domain
scaffold_3	-1	3777848	3783354	Eucgr.C00121.1	PF00566	TBC domain
scaffold_3	1	7872620	7873751	Eucgr.C00441.1
scaffold_3	1	13551617	13553877	Eucgr.C00823.1	PF08879	WRC
scaffold_3	1	13551617	13553877	Eucgr.C00823.1	PF08880	QLQ
scaffold_3	1	14631788	14635835	Eucgr.C00934.2	PF03357	Snf7
scaffold_3	-1	38728066	38731008	Eucgr.C02141.4	PF01582	TIR domain
scaffold_3	1	42572321	42578271	Eucgr.C02279.2	PF00462	Glutaredoxin
scaffold_3	1	42768014	42768917	Eucgr.C02287.1	PF04893	Yip1 domain
scaffold_3	1	43082477	43084643	Eucgr.C02307.1
scaffold_3	-1	56688378	56694422	Eucgr.C03004.1	PF01650	Peptidase C13 family
scaffold_3	1	60486348	60490222	Eucgr.C03199.1	PF00862	Sucrose synthase
scaffold_3	1	60486348	60490222	Eucgr.C03199.1	PF00534	Glycosyl transferases group 1
scaffold_3	-1	67650237	67651692	Eucgr.C03554.1	PF00249	Myb-like DNA-binding domain
scaffold_3	1	70500565	70508397	Eucgr.C03704.1	PF05193	Peptidase M16 inactive domain
scaffold_3	1	70500565	70508397	Eucgr.C03704.1	PF00675	Insulinase (Peptidase family M16)
scaffold_3	1	71484589	71489448	Eucgr.C03807.1
scaffold_3	1	71923068	71927605	Eucgr.C03843.1	PF01582	TIR domain
scaffold_3	1	77951135	77955815	Eucgr.C04272.1	PF00931	NB-ARC domain
scaffold_3	1	77951135	77955815	Eucgr.C04272.1	PF00560	Leucine Rich Repeat
scaffold_3	1	77951135	77955815	Eucgr.C04272.1	PF01582	TIR domain
scaffold_3	-1	79712643	79719138	Eucgr.C04383.1	PF03030	Inorganic H+ pyrophosphatase
scaffold_4	-1	4500075	4503065	Eucgr.D00281.1	PF05221	S-adenosyl-L-homocysteine hydrolase
scaffold_4	-1	4500075	4503065	Eucgr.D00281.1	PF00670	S-adenosyl-L-homocysteine hydrolase, NAD binding domain
scaffold_4	1	8616745	8623590	Eucgr.D00476.1	PF03552	Cellulose synthase
scaffold_4	1	15871366	15874794	Eucgr.D00856.1	PF02679	(2R)-phospho-3-sulfolactate synthase (ComA)
scaffold_4	-1	30402470	30411958	Eucgr.D01642.1	PF01545	Cation efflux family
scaffold_4	1	32198775	32201072	Eucgr.D01819.1	PF00249	Myb-like DNA-binding domain
scaffold_4	1	32364510	32372041	Eucgr.D01835.1	PF02225	PA domain
scaffold_4	1	32364510	32372041	Eucgr.D01835.1	PF04258	Signal peptide peptidase
scaffold_4	-1	32498087	32499685	Eucgr.D01847.1	PF00091	Tubulin/FtsZ family, GTPase domain
scaffold_4	-1	32498087	32499685	Eucgr.D01847.1	PF03953	Tubulin C-terminal domain
scaffold_4	1	36953798	36962541	Eucgr.D02301.1	PF02225	PA domain
scaffold_4	1	36953798	36962541	Eucgr.D02301.1	PF04258	Signal peptide peptidase
scaffold_4	-1	37346557	37351403	Eucgr.D02348.2	PF00153	Mitochondrial carrier protein
scaffold_4	-1	39062960	39068498	Eucgr.D02465.1	PF00275	EPSP synthase (3-phosphoshikimate 1-carboxyvinyltransferase)
scaffold_4	1	39084677	39089022	Eucgr.D02466.1	PF00456	Transketolase, thiamine diphosphate binding domain
scaffold_4	1	39084677	39089022	Eucgr.D02466.1	PF02780	Transketolase, C-terminal domain
scaffold_4	1	39084677	39089022	Eucgr.D02466.1	PF02779	Transketolase, pyrimidine binding domain
scaffold_4	-1	40611114	40614877	Eucgr.D02603.1	PF08879	WRC
scaffold_5	1	484495	491739	Eucgr.E00053.1	PF02212	Dynamin GTPase effector domain
scaffold_5	1	484495	491739	Eucgr.E00053.1	PF00350	Dynamin family
scaffold_5	1	484495	491739	Eucgr.E00053.1	PF01031	Dynamin central region
scaffold_5	-1	659909	663786	Eucgr.E00070.1	PF03005	Arabidopsis proteins of unknown function
scaffold_5	1	4401672	4406451	Eucgr.E00461.1	PF07732	Multicopper oxidase
scaffold_5	1	4401672	4406451	Eucgr.E00461.1	PF07731	Multicopper oxidase
scaffold_5	1	4401672	4406451	Eucgr.E00461.1	PF00394	Multicopper oxidase
scaffold_5	-1	5418842	5422384	Eucgr.E00568.2	PF00335	Tetraspanin family
scaffold_5	1	6027480	6030181	Eucgr.E00628.2	PF00230	Major intrinsic protein
scaffold_5	1	11266192	11269197	Eucgr.E01051.1	PF06814	Lung seven transmembrane receptor
scaffold_5	1	17670574	17673602	Eucgr.E01509.1	PF03514	GRAS family transcription factor
scaffold_5	-1	17683705	17686876	Eucgr.E01510.2	PF03514	GRAS family transcription factor
scaffold_5	1	35059427	35060184	Eucgr.E02322.1	PF00467	KOW motif
scaffold_5	1	35059427	35060184	Eucgr.E02322.1	PF01777	Ribosomal L27e protein family
scaffold_5	-1	35152200	35152782	Eucgr.E02329.1	PF00467	KOW motif
scaffold_5	-1	35152200	35152782	Eucgr.E02329.1	PF01777	Ribosomal L27e protein family
scaffold_5	1	44451664	44455760	Eucgr.E02747.1	PF00244	14-3-3 protein
scaffold_5	-1	54518168	54521923	Eucgr.E03208.1
scaffold_5	-1	67198441	67202974	Eucgr.E03836.1	PF00348	Polyprenyl synthetase
scaffold_5	1	68856259	68862680	Eucgr.E03983.1	PF00365	Phosphofructokinase
scaffold_5	-1	73676518	73684436	Eucgr.E04308.4	PF01704	UTP--glucose-1-phosphate uridylyltransferase
scaffold_6	-1	799296	804509	Eucgr.F00033.1	PF00860	Permease family
scaffold_6	1	1782481	1784324	Eucgr.F00087.1	PF00412	LIM domain
scaffold_6	1	1810478	1814263	Eucgr.F00092.1	PF03909	BSD domain
scaffold_6	-1	1838904	1842572	Eucgr.F00097.1	PF08880	QLQ
scaffold_6	-1	1838904	1842572	Eucgr.F00097.1	PF08879	WRC
scaffold_6	1	5898421	5901393	Eucgr.F00470.1	PF00091	Tubulin/FtsZ family, GTPase domain
scaffold_6	1	5898421	5901393	Eucgr.F00470.1	PF03953	Tubulin C-terminal domain
scaffold_6	1	6217942	6220107	Eucgr.F00490.1	PF01190	Pollen proteins Ole e I like
scaffold_6	-1	15307253	15309822	Eucgr.F01204.1	PF03634	TCP family transcription factor
scaffold_6	1	23080227	23085267	Eucgr.F01776.1	PF00199	Catalase
scaffold_6	1	23080227	23085267	Eucgr.F01776.1	PF06628	Catalase-related immune-responsive
scaffold_6	-1	23420282	23425922	Eucgr.F01813.2	PF03479	Domain of unknown function (DUF296)
scaffold_6	1	24154691	24158244	Eucgr.F01852.1	PF08246	Cathepsin propeptide inhibitor domain (I29)
scaffold_6	1	24154691	24158244	Eucgr.F01852.1	PF00396	Granulin
scaffold_6	1	24154691	24158244	Eucgr.F01852.1	PF00112	Papain family cysteine protease
scaffold_6	-1	26946749	26957890	Eucgr.F02007.1	PF00400	WD domain, G-beta repeat
scaffold_6	1	29627993	29630751	Eucgr.F02183.1	PF00091	Tubulin/FtsZ family, GTPase domain
scaffold_6	1	29627993	29630751	Eucgr.F02183.1	PF03953	Tubulin C-terminal domain
scaffold_6	-1	30415143	30417483	Eucgr.F02243.1	PF00412	LIM domain
scaffold_6	1	32596462	32596885	Eucgr.F02386.1
scaffold_6	-1	34379737	34383434	Eucgr.F02482.1	PF00244	14-3-3 protein
scaffold_6	1	34685899	34692570	Eucgr.F02506.1	PF02780	Transketolase, C-terminal domain
scaffold_6	1	34685899	34692570	Eucgr.F02506.1	PF02779	Transketolase, pyrimidine binding domain
scaffold_6	1	40013006	40015010	Eucgr.F03054.1	PF00230	Major intrinsic protein
scaffold_6	-1	41706845	41710305	Eucgr.F03251.1	PF00056	lactate/malate dehydrogenase, NAD binding domain
scaffold_6	-1	41706845	41710305	Eucgr.F03251.1	PF02866	lactate/malate dehydrogenase, alpha/beta C-terminal domain
scaffold_6	1	42787114	42791269	Eucgr.F03390.1
scaffold_6	1	45059945	45063453	Eucgr.F03673.1	PF00183	Hsp90 protein
scaffold_6	1	45059945	45063453	Eucgr.F03673.1	PF02518	Histidine kinase-, DNA gyrase B-, and HSP90-like ATPase
scaffold_6	1	48137053	48141303	Eucgr.F03990.1	PF03348	Serine incorporator (Serinc)
scaffold_6	-1	48307258	48319598	Eucgr.F04017.1	PF00690	Cation transporter/ATPase, N-terminus
scaffold_6	-1	48307258	48319598	Eucgr.F04017.1	PF00122	E1-E2 ATPase
scaffold_6	-1	48307258	48319598	Eucgr.F04017.1	PF00702	haloacid dehalogenase-like hydrolase
scaffold_6	-1	48307258	48319598	Eucgr.F04017.1	PF00689	Cation transporting ATPase, C-terminus
scaffold_6	-1	48884285	48884722	Eucgr.F04065.1
scaffold_6	1	49156508	49161256	Eucgr.F04085.1
scaffold_6	-1	49369539	49372767	Eucgr.F04114.1	PF00650	CRAL/TRIO domain
scaffold_6	-1	49369539	49372767	Eucgr.F04114.1	PF03765	CRAL/TRIO, N-terminus
scaffold_6	1	51063616	51064483	Eucgr.F04279.1	PF02298	Plastocyanin-like domain
scaffold_6	1	52345031	52351176	Eucgr.F04339.2	PF00227	Proteasome subunit
scaffold_6	1	52731084	52733700	Eucgr.F04380.1	PF02362	B3 DNA binding domain
scaffold_6	1	52731084	52733700	Eucgr.F04380.1	PF06507	Auxin response factor
scaffold_6	1	53211801	53212694	Eucgr.F04423.1	PF00249	Myb-like DNA-binding domain
scaffold_6	-1	53646921	53649491	Eucgr.F04472.1	PF00656	Caspase domain
scaffold_7	-1	6481460	6484050	Eucgr.G00363.1	PF00931	NB-ARC domain
scaffold_7	1	11243984	11249163	Eucgr.G00649.1	PF01915	Glycosyl hydrolase family 3 C terminal domain
scaffold_7	1	11243984	11249163	Eucgr.G00649.1	PF00933	Glycosyl hydrolase family 3 N terminal domain
scaffold_7	-1	18184956	18186742	Eucgr.G01051.2
scaffold_7	-1	18479252	18482113	Eucgr.G01078.1	PF02365	No apical meristem (NAM) protein
scaffold_7	1	20139219	20141539	Eucgr.G01204.2
scaffold_7	-1	23224750	23231860	Eucgr.G01375.1	PF02779	Transketolase, pyrimidine binding domain
scaffold_7	-1	23224750	23231860	Eucgr.G01375.1	PF00676	Dehydrogenase E1 component
scaffold_7	1	24495199	24496252	Eucgr.G01416.1	PF00380	Ribosomal protein S9/S16
scaffold_7	1	35882546	35886743	Eucgr.G01978.1	PF00923	Transaldolase
scaffold_7	-1	40046976	40051299	Eucgr.G02224.1	PF00306	ATP synthase alpha/beta chain, C terminal domain
scaffold_7	-1	40046976	40051299	Eucgr.G02224.1	PF02874	ATP synthase alpha/beta family, beta-barrel domain
scaffold_7	-1	40046976	40051299	Eucgr.G02224.1	PF11421	ATP synthase F1 beta subunit
scaffold_7	-1	40046976	40051299	Eucgr.G02224.1	PF00006	ATP synthase alpha/beta family, nucleotide-binding domain
scaffold_7	-1	43079340	43081247	Eucgr.G02451.1	PF06814	Lung seven transmembrane receptor
scaffold_7	-1	43384745	43387625	Eucgr.G02487.1	PF06127	Protein of unknown function (DUF962)
scaffold_7	1	44810520	44812916	Eucgr.G02654.1	PF00400	WD domain, G-beta repeat
scaffold_7	1	45170341	45174956	Eucgr.G02706.1	PF10513	Enhancer of polycomb-like
scaffold_7	1	46189542	46193511	Eucgr.G02793.2	PF00847	AP2 domain
scaffold_7	-1	46569603	46573031	Eucgr.G02838.1	PF02362	B3 DNA binding domain
scaffold_7	-1	46569603	46573031	Eucgr.G02838.1	PF06507	Auxin response factor
scaffold_7	-1	46569603	46573031	Eucgr.G02838.1	PF02309	AUX/IAA family
scaffold_7	-1	46978747	46983107	Eucgr.G02873.1	PF00450	Serine carboxypeptidase
scaffold_7	1	49760146	49764301	Eucgr.G03122.1	PF05701	Plant protein of unknown function (DUF827)
scaffold_7	-1	49810428	49814862	Eucgr.G03132.1	PF00081	Iron/manganese superoxide dismutases, alpha-hairpin domain
scaffold_7	-1	49810428	49814862	Eucgr.G03132.1	PF02777	Iron/manganese superoxide dismutases, C-terminal domain
scaffold_7	1	50210630	50215692	Eucgr.G03183.1	PF00249	Myb-like DNA-binding domain
scaffold_7	-1	50494884	50497707	Eucgr.G03227.1	PF00026	Eukaryotic aspartyl protease
scaffold_7	-1	51995333	51997338	Eucgr.G03402.1	PF06110	Eukaryotic protein of unknown function (DUF953)
scaffold_8	1	471342	472545	Eucgr.H00051.1	PF04419	4F5 protein family
scaffold_8	-1	532993	541484	Eucgr.H00058.1	PF01851	Proteasome/cyclosome repeat
scaffold_8	1	8360860	8364239	Eucgr.H00618.1	PF01849	NAC domain
scaffold_8	-1	9568727	9571688	Eucgr.H00737.1	PF04526	Protein of unknown function (DUF568)
scaffold_8	-1	9568727	9571688	Eucgr.H00737.1	PF03188	Eukaryotic cytochrome b561
scaffold_8	1	11632542	11637019	Eucgr.H00939.1	PF03552	Cellulose synthase
scaffold_8	1	12783600	12789039	Eucgr.H01055.1	PF01915	Glycosyl hydrolase family 3 C terminal domain
scaffold_8	1	12783600	12789039	Eucgr.H01055.1	PF00933	Glycosyl hydrolase family 3 N terminal domain
scaffold_8	1	13494187	13498988	Eucgr.H01111.2	PF01423	LSM domain
scaffold_8	1	17526318	17529815	Eucgr.H01478.1
scaffold_8	1	28442807	28444897	Eucgr.H02164.1	PF00931	NB-ARC domain
scaffold_8	1	28442807	28444897	Eucgr.H02164.1	PF01582	TIR domain
scaffold_8	1	36897100	36899862	Eucgr.H02628.1	PF00010	Helix-loop-helix DNA-binding domain
scaffold_8	-1	37858149	37860865	Eucgr.H02678.2	PF05221	S-adenosyl-L-homocysteine hydrolase
scaffold_8	-1	37858149	37860865	Eucgr.H02678.2	PF00670	S-adenosyl-L-homocysteine hydrolase, NAD binding domain
scaffold_8	-1	37858149	37860865	Eucgr.H02678.3	PF05221	S-adenosyl-L-homocysteine hydrolase
scaffold_8	-1	37858149	37860865	Eucgr.H02678.3	PF00670	S-adenosyl-L-homocysteine hydrolase, NAD binding domain
scaffold_8	-1	39671127	39682741	Eucgr.H02771.1	PF00627	UBA/TS-N domain
scaffold_8	-1	39671127	39682741	Eucgr.H02771.1	PF09409	PUB domain
scaffold_8	1	40814969	40817241	Eucgr.H02828.1	PF00195	Chalcone and stilbene synthases, N-terminal domain
scaffold_8	1	40814969	40817241	Eucgr.H02828.1	PF02797	Chalcone and stilbene synthases, C-terminal domain
scaffold_8	1	41416481	41422550	Eucgr.H02860.2	PF00544	Pectate lyase
scaffold_8	-1	44282146	44288316	Eucgr.H03032.1	PF00069	Protein kinase domain
scaffold_8	1	44535434	44538807	Eucgr.H03047.1	PF00056	lactate/malate dehydrogenase, NAD binding domain
scaffold_8	1	44535434	44538807	Eucgr.H03047.1	PF02866	lactate/malate dehydrogenase, alpha/beta C-terminal domain
scaffold_8	1	44709968	44712767	Eucgr.H03058.1	PF00241	Cofilin/tropomyosin-type actin-binding protein
scaffold_8	1	45997999	46001235	Eucgr.H03140.1	PF00736	EF-1 guanine nucleotide exchange domain
scaffold_8	-1	49882361	49887418	Eucgr.H03408.1	PF01747	ATP-sulfurylase
scaffold_8	1	54133120	54133822	Eucgr.H03708.1
scaffold_8	-1	58207419	58209780	Eucgr.H04034.1	PF00182	Chitinase class I
scaffold_8	1	58711457	58712934	Eucgr.H04081.1
scaffold_8	-1	58775742	58778970	Eucgr.H04086.1	PF02852	Pyridine nucleotide-disulphide oxidoreductase, dimerisation domain
scaffold_8	-1	58775742	58778970	Eucgr.H04086.1	PF00070	Pyridine nucleotide-disulphide oxidoreductase
scaffold_8	-1	58775742	58778970	Eucgr.H04086.1	PF07992	Pyridine nucleotide-disulphide oxidoreductase
scaffold_8	-1	59125445	59130041	Eucgr.H04118.1	PF00069	Protein kinase domain
scaffold_8	1	63332505	63336951	Eucgr.H04416.1	PF01798	Putative snoRNA binding domain
scaffold_8	1	63332505	63336951	Eucgr.H04416.1	PF08156	NOP5NT (NUC127) domain
scaffold_8	1	63332505	63336951	Eucgr.H04416.1	PF08060	NOSIC (NUC001) domain
scaffold_8	-1	66564743	66569621	Eucgr.H04635.1	PF00646	F-box domain
scaffold_8	-1	66985558	66988403	Eucgr.H04673.1	PF02800	Glyceraldehyde 3-phosphate dehydrogenase, C-terminal domain
scaffold_8	-1	66985558	66988403	Eucgr.H04673.1	PF00044	Glyceraldehyde 3-phosphate dehydrogenase, NAD binding domain
scaffold_8	-1	67096461	67100598	Eucgr.H04679.1
scaffold_8	1	72474165	72475904	Eucgr.H05072.1	PF00026	Eukaryotic aspartyl protease
scaffold_9	1	4915067	4918277	Eucgr.I00241.1	PF00022	Actin
scaffold_9	-1	11112241	11114524	Eucgr.I00535.2	PF00125	Core histone H2A/H2B/H3/H4
scaffold_9	-1	11614197	11618364	Eucgr.I00565.1	PF00069	Protein kinase domain
scaffold_9	-1	13745484	13748988	Eucgr.I00650.2
scaffold_9	-1	17470364	17473123	Eucgr.I00844.1	PF00112	Papain family cysteine protease
scaffold_9	-1	17470364	17473123	Eucgr.I00844.1	PF08246	Cathepsin propeptide inhibitor domain (I29)
scaffold_9	1	18318869	18322920	Eucgr.I00892.3	PF00847	AP2 domain
scaffold_9	1	23409285	23416597	Eucgr.I01263.1	PF08752	Coatomer gamma subunit appendage domain
scaffold_9	1	23409285	23416597	Eucgr.I01263.1	PF01602	Adaptin N terminal region
scaffold_9	1	23590784	23592252	Eucgr.I01289.1	PF00170	bZIP transcription factor
scaffold_9	1	23739099	23743443	Eucgr.I01305.1	PF00112	Papain family cysteine protease
scaffold_9	1	23739099	23743443	Eucgr.I01305.1	PF08246	Cathepsin propeptide inhibitor domain (I29)
scaffold_9	-1	23744694	23752946	Eucgr.I01306.1	PF01496	V-type ATPase 116kDa subunit family
scaffold_9	-1	24181527	24187351	Eucgr.I01374.1	PF00121	Triosephosphate isomerase
scaffold_9	1	24470604	24472518	Eucgr.I01401.1	PF00241	Cofilin/tropomyosin-type actin-binding protein
scaffold_9	-1	27911016	27914931	Eucgr.I01797.1	PF00515	Tetratricopeptide repeat
scaffold_9	-1	31400032	31402811	Eucgr.I02155.1	PF00847	AP2 domain
scaffold_9	1	33653685	33655733	Eucgr.I02308.1	PF00097	Zinc finger, C3HC4 type (RING finger)
scaffold_9	1	33653685	33655733	Eucgr.I02308.2	PF00097	Zinc finger, C3HC4 type (RING finger)
scaffold_9	1	34450926	34453293	Eucgr.I02383.1	PF00085	Thioredoxin
scaffold_9	-1	34811812	34817624	Eucgr.I02417.1
scaffold_9	1	37144011	37149649	Eucgr.I02585.1	PF03169	OPT oligopeptide transporter protein
scaffold_9	1	38400762	38402350	Eucgr.I02738.1	PF06966	Protein of unknown function (DUF1295)
scaffold_10	1	506608	510151	Eucgr.J00025.1	PF00012	Hsp70 protein
scaffold_10	1	506608	510151	Eucgr.J00025.2	PF00012	Hsp70 protein
scaffold_10	-1	1813421	1817088	Eucgr.J00170.1	PF03005	Arabidopsis proteins of unknown function
scaffold_10	-1	1813421	1817088	Eucgr.J00170.2	PF03005	Arabidopsis proteins of unknown function
scaffold_10	1	2669942	2672757	Eucgr.J00255.1	PF04788	Protein of unknown function (DUF620)
scaffold_10	1	9206436	9217036	Eucgr.J00856.1	PF07973	Threonyl and Alanyl tRNA synthetase second additional domain
scaffold_10	1	9206436	9217036	Eucgr.J00856.1	PF01411	tRNA synthetases class II (A)
scaffold_10	-1	9251434	9256638	Eucgr.J00859.1	PF00271	Helicase conserved C-terminal domain
scaffold_10	-1	9251434	9256638	Eucgr.J00859.1	PF00270	DEAD/DEAH box helicase
scaffold_10	1	9765475	9769183	Eucgr.J00901.5
scaffold_10	1	10070677	10074840	Eucgr.J00923.1	PF02309	AUX/IAA family
scaffold_10	1	10070677	10074840	Eucgr.J00923.1	PF06507	Auxin response factor
scaffold_10	1	10070677	10074840	Eucgr.J00923.1	PF02362	B3 DNA binding domain
scaffold_10	1	10501037	10504135	Eucgr.J00965.1	PF00141	Peroxidase
scaffold_10	1	12316581	12324983	Eucgr.J01121.1	PF00009	Elongation factor Tu GTP binding domain
scaffold_10	1	12316581	12324983	Eucgr.J01121.1	PF03144	Elongation factor Tu domain 2
scaffold_10	1	12316581	12324983	Eucgr.J01121.1	PF03143	Elongation factor Tu C-terminal domain
scaffold_10	1	27123430	27127595	Eucgr.J02113.1	PF00847	AP2 domain
scaffold_10	1	29822062	29824834	Eucgr.J02393.1	PF00067	Cytochrome P450
scaffold_10	-1	30173531	30176704	Eucgr.J02409.1	PF01625	Peptide methionine sulfoxide reductase
scaffold_10	-1	37071140	37072807	Eucgr.J02983.1	PF09072	Translation machinery associated TMA7
scaffold_10	1	38338422	38343186	Eucgr.J03126.1	PF02458	Transferase family
scaffold_11	-1	2850487	2851989	Eucgr.K00225.1	PF00240	Ubiquitin family
scaffold_11	-1	2850487	2851989	Eucgr.K00225.1	PF02179	BAG domain
scaffold_11	1	3247258	3251208	Eucgr.K00264.1	PF03953	Tubulin C-terminal domain
scaffold_11	1	3247258	3251208	Eucgr.K00264.1	PF00091	Tubulin/FtsZ family, GTPase domain
scaffold_11	1	3877011	3885422	Eucgr.K00329.1	PF08245	Mur ligase middle domain
scaffold_11	-1	7465561	7466981	Eucgr.K00671.1
scaffold_11	-1	11511900	11515098	Eucgr.K00951.1	PF00891	O-methyltransferase
scaffold_11	-1	11511900	11515098	Eucgr.K00951.1	PF08100	Dimerisation domain
scaffold_11	-1	13188539	13189976	Eucgr.K01044.1	PF00560	Leucine Rich Repeat
scaffold_11	-1	13191485	13193341	Eucgr.K01045.1	PF00153	Mitochondrial carrier protein
scaffold_11	1	15584770	15588716	Eucgr.K01240.1	PF02309	AUX/IAA family
scaffold_11	1	15584770	15588716	Eucgr.K01240.1	PF06507	Auxin response factor
scaffold_11	1	15584770	15588716	Eucgr.K01240.1	PF02362	B3 DNA binding domain
scaffold_11	1	17112731	17117385	Eucgr.K01401.2	PF00107	Zinc-binding dehydrogenase
scaffold_11	1	17112731	17117385	Eucgr.K01401.2	PF08240	Alcohol dehydrogenase GroES-like domain
scaffold_11	-1	17995347	17997247	Eucgr.K01487.1	PF00106	short chain dehydrogenase
scaffold_11	1	22517044	22519738	Eucgr.K01814.1	PF01754	A20-like zinc finger
scaffold_11	1	22517044	22519738	Eucgr.K01814.1	PF01428	AN1-like Zinc finger
scaffold_11	-1	22648024	22650837	Eucgr.K01828.1	PF03110	SBP domain
scaffold_11	1	24618205	24623321	Eucgr.K01937.1	PF01582	TIR domain
scaffold_11	1	24618205	24623321	Eucgr.K01937.1	PF00931	NB-ARC domain
scaffold_11	1	30266600	30270157	Eucgr.K02308.1	PF01849	NAC domain
scaffold_11	1	31711442	31713514	Eucgr.K02438.1	PF00230	Major intrinsic protein
scaffold_11	-1	32038446	32040610	Eucgr.K02467.1	PF01479	S4 domain
scaffold_11	-1	32038446	32040610	Eucgr.K02467.1	PF00163	Ribosomal protein S4/S9 N-terminal domain
scaffold_11	-1	32271329	32273776	Eucgr.K02508.1	PF01090	Ribosomal protein S19e
scaffold_11	-1	38112307	38115906	Eucgr.K02996.1	PF00394	Multicopper oxidase
scaffold_11	-1	38112307	38115906	Eucgr.K02996.1	PF07731	Multicopper oxidase
scaffold_11	-1	38112307	38115906	Eucgr.K02996.1	PF07732	Multicopper oxidase
scaffold_11	-1	41312620	41318032	Eucgr.K03254.1	PF07933	Protein of unknown function (DUF1681)
scaffold_11	1	43323314	43327108	Eucgr.K03427.1	PF00620	RhoGAP domain
scaffold_11	1	43323314	43327108	Eucgr.K03427.1	PF00786	P21-Rho-binding domain
scaffold_11	1	43495384	43499275	Eucgr.K03439.1
scaffold_11	-1	43576312	43578565	Eucgr.K03448.1	PF00651	BTB/POZ domain
scaffold_11	-1	43576312	43578565	Eucgr.K03448.1	PF03000	NPH3 family
scaffold_11	1	44204792	44207240	Eucgr.K03512.2	PF01280	Ribosomal protein L19e
scaffold_11	1	44559946	44561748	Eucgr.K03543.1	PF01535	PPR repeat
scaffold_38	1	433548	436440	Eucgr.L00601.1
scaffold_112	1	46185	53092	Eucgr.L01050.1	PF01582	TIR domain
scaffold_112	1	46185	53092	Eucgr.L01050.1	PF00931	NB-ARC domain
scaffold_120	1	68236	72491	Eucgr.L01088.1	PF01582	TIR domain
scaffold_120	1	68236	72491	Eucgr.L01088.1	PF00931	NB-ARC domain
scaffold_681	-1	46	1827	Eucgr.L02201.1	PF02365	No apical meristem (NAM) protein
scaffold_2825	1	329	4665	Eucgr.L03359.1	PF01145	SPFH domain / Band 7 family
